# Supplementary material for: Proteome analysis of CD5-positive diffuse large B cell lymphoma FFPE tissue reveals downregulation of DDX3X, DNAJB1, and B cell receptor signaling pathway proteins including BTK and Immunoglobulins
Source: Clin Proteomics. 2023 Sep 13;20:36. doi: 10.1186/s12014-023-09422-z (PMC10498596; doi:10.1186/s12014-023-09422-z)
Supplement: Supplementary file 1 — Additional file 1. Proteomics data for group 0 (CD5-negative DLBCL) and group 1(CD5-positive DLBCL). [file 12014_2023_9422_MOESM1_ESM.xlsx]

## Sheet: Sheet2
						Normalized abundance
						group 0 (CD5-negative DLBCL)						group 1(CD5-positive DLBCL)
Accession	Description	p Value	Average (group 0)	Average (group 1)	Fold change	0-1	0-4	0-5	0-7	0-13	0-16	1-17	1-27	1-38	1-40	1-42
sp|O60925|PFD1_HUMAN	Prefoldin subunit 1 OS=Homo sapiens OX=9606 GN=PFDN1 PE=1 SV=2	0.000309641	611.799	1141.37	1.86559	728.352	479.212	536.286	744.732	644.942	537.273	1405.82	1018	875.877	1246.68	1160.45
sp|P00918|CAH2_HUMAN	Carbonic anhydrase 2 OS=Homo sapiens OX=9606 GN=CA2 PE=1 SV=2	0.000569375	263.761	918.302	3.48157	294.231	144.979	341.387	241.81	279.043	281.117	1681.71	1017.77	615.623	527.483	748.92
sp|O75436|VP26A_HUMAN	Vacuolar protein sorting-associated protein 26A OS=Homo sapiens OX=9606 GN=VPS26A PE=1 SV=2	0.000835802	382.399	893.905	2.33763	484.668	236.513	499.232	373.105	342.032	358.841	1072.19	577.441	1137.75	687.943	994.202
sp|Q13813|SPTN1_HUMAN	Spectrin alpha chain, non-erythrocytic 1 OS=Homo sapiens OX=9606 GN=SPTAN1 PE=1 SV=3	0.00129101	591.935	1154.46	1.95032	603.986	572.961	760.677	463.978	761.602	388.406	1437.7	1240.99	824.685	1218.32	1050.63
sp|Q9Y2W1|TR150_HUMAN	Thyroid hormone receptor-associated protein 3 OS=Homo sapiens OX=9606 GN=THRAP3 PE=1 SV=2	0.00135035	121.548	295.326	2.42971	191.991	136.031	96.8835	112.129	120.781	71.4712	295.046	322.961	164.719	367.028	326.877
sp|P30043|BLVRB_HUMAN	Flavin reductase (NADPH) OS=Homo sapiens OX=9606 GN=BLVRB PE=1 SV=3	0.00145495	52.4952	306.112	5.83123	16.0773	10.0145	115.015	93.9783	29.7357	50.1509	357.783	361.614	287.176	163.793	360.191
sp|Q9UKM9|RALY_HUMAN;sp|Q86SE5|RALYL_HUMAN	RNA-binding protein Raly OS=Homo sapiens OX=9606 GN=RALY PE=1 SV=1	0.00156586	487.839	677.677	1.38914	557.454	539.726	420.518	549.276	449.912	410.146	618.229	661.786	639.464	677.483	791.425
sp|P55786|PSA_HUMAN	Puromycin-sensitive aminopeptidase OS=Homo sapiens OX=9606 GN=NPEPPS PE=1 SV=2	0.0016661	115.055	234.046	2.03422	87.5629	170.661	129.857	126.864	109.533	65.8498	216.397	222.947	182.907	247.934	300.047
sp|Q9H4M9|EHD1_HUMAN	EH domain-containing protein 1 OS=Homo sapiens OX=9606 GN=EHD1 PE=1 SV=2	0.00207248	397.952	817.208	2.05353	432.166	275.055	357.689	561.907	293.71	467.185	601.742	656.95	854.311	1224.68	748.358
sp|P35268|RL22_HUMAN	60S ribosomal protein L22 OS=Homo sapiens OX=9606 GN=RPL22 PE=1 SV=2	0.00208603	634.847	1143.91	1.80187	475.54	698.945	523.958	815.718	566.88	728.04	999.63	1129.45	802.276	1538.54	1249.66
sp|P49795|RGS19_HUMAN	Regulator of G-protein signaling 19 OS=Homo sapiens OX=9606 GN=RGS19 PE=1 SV=1	0.00213243	295.172	660.236	2.23679	431.395	158.831	351.042	228.428	250.125	351.21	527.202	508.2	702.96	602.057	960.762
sp|P62304|RUXE_HUMAN	Small nuclear ribonucleoprotein E OS=Homo sapiens OX=9606 GN=SNRPE PE=1 SV=1	0.00220194	1938.02	7623.41	3.93361	2219.43	2494.96	1630.75	1661.3	2066.28	1555.4	11309.6	5979.86	3052.65	14119.4	3655.62
sp|P32119|PRDX2_HUMAN	Peroxiredoxin-2 OS=Homo sapiens OX=9606 GN=PRDX2 PE=1 SV=5	0.00222456	4014.46	6490.87	1.61687	3641.04	4692.28	4068.24	4650.81	3582.58	3451.79	9357.81	6139.3	5501.26	6183.06	5272.92
sp|P62191|PRS4_HUMAN	26S proteasome regulatory subunit 4 OS=Homo sapiens OX=9606 GN=PSMC1 PE=1 SV=1	0.0027267	351.343	741.026	2.10913	415.786	259.854	255.231	389.318	439.471	348.397	975.882	575.787	491.158	592.225	1070.08
sp|Q9NXH9|TRM1_HUMAN	tRNA (guanine(26)-N(2))-dimethyltransferase OS=Homo sapiens OX=9606 GN=TRMT1 PE=1 SV=1	0.00273961	21114.2	104487	4.94867	27875	18705.7	23269.9	7491.5	32733	16610.1	170249	116931	34581.3	151604	49071.7
sp|P62906|RL10A_HUMAN	60S ribosomal protein L10a OS=Homo sapiens OX=9606 GN=RPL10A PE=1 SV=2	0.00280066	544.58	818.023	1.50212	591.926	589.517	495.418	622.757	482.587	485.275	865.131	751.425	597.962	1039.09	836.505
sp|Q14739|LBR_HUMAN	Lamin-B receptor OS=Homo sapiens OX=9606 GN=LBR PE=1 SV=2	0.00306273	1151.63	2131.96	1.85125	983.545	1195.62	1254.29	1178.27	1202.18	1095.9	1428.05	2926.33	1769.85	1613.78	2921.77
sp|P53396|ACLY_HUMAN	ATP-citrate synthase OS=Homo sapiens OX=9606 GN=ACLY PE=1 SV=3	0.0031024	447.216	644.538	1.44122	408.069	502.073	357.324	527.739	434.559	453.535	494.06	682.667	619.933	758.476	667.554
sp|P49321|NASP_HUMAN	Nuclear autoantigenic sperm protein OS=Homo sapiens OX=9606 GN=NASP PE=1 SV=2	0.00318528	1913.26	3219.12	1.68253	1871.28	1586.14	1969.9	2247.71	2149.66	1654.86	3434.4	3235.04	2153.5	4472.86	2799.8
sp|Q99567|NUP88_HUMAN	Nuclear pore complex protein Nup88 OS=Homo sapiens OX=9606 GN=NUP88 PE=1 SV=2	0.00327688	173.801	476.223	2.74005	151.178	78.8506	182.511	118.272	300.436	211.557	346.418	364.357	320.141	581.152	769.049
sp|Q7L014|DDX46_HUMAN	Probable ATP-dependent RNA helicase DDX46 OS=Homo sapiens OX=9606 GN=DDX46 PE=1 SV=2	0.00336601	612.05	1034.41	1.69008	548.064	585.753	814.898	546.065	677.169	500.352	1246.89	866.492	698.797	1246.9	1112.99
sp|P28676|GRAN_HUMAN	Grancalcin OS=Homo sapiens OX=9606 GN=GCA PE=1 SV=2	0.00345637	6984.23	47182	6.75551	8349.1	5187.37	8340.18	1778.65	13562.6	4687.53	88092.9	56603.7	11921.3	60502.6	18789.5
sp|Q04446|GLGB_HUMAN	1,4-alpha-glucan-branching enzyme OS=Homo sapiens OX=9606 GN=GBE1 PE=1 SV=3	0.00355512	14871	89639.6	6.0278	25625.7	13138.1	13447.2	3137.76	24317.9	9559.54	130705	82878.6	30139.4	165560	38914.3
sp|P62805|H4_HUMAN	Histone H4 OS=Homo sapiens OX=9606 GN=HIST1H4A PE=1 SV=2	0.00356686	52683.7	89618.6	1.70107	78315.9	36680.1	43905.2	64398.8	46439.5	46362.7	85065.7	78770.2	74200.5	107562	102495
sp|P24534|EF1B_HUMAN	Elongation factor 1-beta OS=Homo sapiens OX=9606 GN=EEF1B2 PE=1 SV=3	0.00364849	663.641	995.146	1.49953	770.431	703.682	519.185	585.478	811.255	591.814	1192.3	1023.97	750.876	1031.8	976.779
sp|P49736|MCM2_HUMAN	DNA replication licensing factor MCM2 OS=Homo sapiens OX=9606 GN=MCM2 PE=1 SV=4	0.00375356	257.313	447.665	1.73977	281.857	192.271	269.28	297.069	297.378	206.022	406.739	408.407	300.595	618.941	503.643
sp|Q9H8S9|MOB1A_HUMAN;sp|Q7L9L4|MOB1B_HUMAN	MOB kinase activator 1A OS=Homo sapiens OX=9606 GN=MOB1A PE=1 SV=4	0.00380196	924.932	3596.64	3.88854	1311.52	788.573	798.589	674.195	1055.49	921.222	4899.73	3444.3	1254.99	6755.11	1629.06
sp|P23396|RS3_HUMAN	40S ribosomal protein S3 OS=Homo sapiens OX=9606 GN=RPS3 PE=1 SV=2	0.00396169	537.477	1066.42	1.98413	570.548	596.634	355.451	686.702	446.551	568.973	827.875	757.335	847.404	1672.65	1226.85
sp|P42704|LPPRC_HUMAN	Leucine-rich PPR motif-containing protein, mitochondrial OS=Homo sapiens OX=9606 GN=LRPPRC PE=1 SV=3	0.00408321	193.45	343.131	1.77375	191.201	156.019	196.179	240.972	190.391	185.935	397.347	478.067	206.497	302.141	331.602
sp|P04040|CATA_HUMAN	Catalase OS=Homo sapiens OX=9606 GN=CAT PE=1 SV=3	0.0045921	426.46	1214.53	2.84793	404.63	339.71	501.298	259.689	509.474	543.957	2585.21	1087.65	747.004	650.478	1002.29
sp|P46087|NOP2_HUMAN	Probable 28S rRNA (cytosine(4447)-C(5))-methyltransferase OS=Homo sapiens OX=9606 GN=NOP2 PE=1 SV=2	0.00467487	1171.34	2106.96	1.79877	848.491	1334.42	1328.69	1340.08	1306.29	870.042	2563.61	2166.34	1358.61	2716.71	1729.53
sp|Q9GZT3|SLIRP_HUMAN	SRA stem-loop-interacting RNA-binding protein, mitochondrial OS=Homo sapiens OX=9606 GN=SLIRP PE=1 SV=1	0.00467635	1101.06	2027.73	1.84162	1074.7	1051.86	1096.38	1162.25	1146.26	1074.88	2206.03	2298.11	997.959	2419.52	2217.01
sp|Q07866|KLC1_HUMAN	Kinesin light chain 1 OS=Homo sapiens OX=9606 GN=KLC1 PE=1 SV=2	0.0047303	37.789	105.707	2.7973	48.9774	17.5984	27.8325	45.3275	60.6775	26.3209	144.528	95.3631	52.8405	77.815	157.989
sp|Q15436|SC23A_HUMAN;sp|Q15437|SC23B_HUMAN	Protein transport protein Sec23A OS=Homo sapiens OX=9606 GN=SEC23A PE=1 SV=2	0.00563073	7604.77	38713.6	5.0907	10457.3	7354.82	7558.26	3059.42	11048.4	6150.48	66406.8	33518.6	10254	67677.9	15710.9
sp|Q8TD19|NEK9_HUMAN	Serine/threonine-protein kinase Nek9 OS=Homo sapiens OX=9606 GN=NEK9 PE=1 SV=2	0.00565713	136.885	318.486	2.32666	213.297	94.9773	61.1034	92.4456	199.532	159.957	370.089	335.3	187.614	374.544	324.882
sp|P62942|FKB1A_HUMAN	Peptidyl-prolyl cis-trans isomerase FKBP1A OS=Homo sapiens OX=9606 GN=FKBP1A PE=1 SV=2	0.00620456	144.588	294.417	2.03624	89.2561	71.0554	182.851	240.787	148.986	134.594	307.065	268.699	227.149	280.385	388.785
sp|P26373|RL13_HUMAN	60S ribosomal protein L13 OS=Homo sapiens OX=9606 GN=RPL13 PE=1 SV=4	0.00707784	3105.69	4437.66	1.42888	2719.85	3175.85	2560.55	3661.22	3129.14	3387.51	4126.92	3660.77	3620.77	5368.59	5411.23
sp|P22087|FBRL_HUMAN	rRNA 2'-O-methyltransferase fibrillarin OS=Homo sapiens OX=9606 GN=FBL PE=1 SV=2	0.00720684	1041.66	1673.13	1.60622	1064.46	1058	944.522	1072.87	1162.42	947.667	1964.83	1642.57	973.402	2124.7	1660.15
sp|Q7Z7K6|CENPV_HUMAN	Centromere protein V OS=Homo sapiens OX=9606 GN=CENPV PE=1 SV=1	0.00735763	1462.44	2791.33	1.90868	1134.41	1752.41	1160.54	2238.93	1251.49	1236.87	1944.14	2860.2	1912.79	4305.32	2934.19
sp|Q14005|IL16_HUMAN	Pro-interleukin-16 OS=Homo sapiens OX=9606 GN=IL16 PE=1 SV=4	0.0075805	619.215	1522.55	2.45884	1005.84	306.738	292.114	432.534	930.981	747.082	1246.36	1114.93	1093.6	2349.72	1808.14
sp|Q5T1J5|CHCH9_HUMAN;sp|Q9Y6H1|CHCH2_HUMAN	Putative coiled-coil-helix-coiled-coil-helix domain-containing protein CHCHD2P9, mitochondrial OS=Homo sapiens OX=9606 GN=CHCHD2P9 PE=5 SV=1	0.00778193	1429.66	3071.58	2.14847	1068.98	1765.57	1080.38	2475.52	1406.29	781.185	4167.44	3687.93	1805.26	3357.08	2340.19
sp|P23526|SAHH_HUMAN	Adenosylhomocysteinase OS=Homo sapiens OX=9606 GN=AHCY PE=1 SV=4	0.008409	728.882	1104.62	1.5155	713.287	767.906	717.199	733.222	654.953	786.724	809.734	1403.78	783.742	1206.82	1319.04
sp|P08758|ANXA5_HUMAN	Annexin A5 OS=Homo sapiens OX=9606 GN=ANXA5 PE=1 SV=2	0.00958143	6762.58	14051	2.07776	7006.04	5911.77	9168.76	4864.9	7347.2	6276.82	15897.6	15147.5	7947.78	22774.5	8487.75
sp|P02042|HBD_HUMAN	Hemoglobin subunit delta OS=Homo sapiens OX=9606 GN=HBD PE=1 SV=2	0.00982699	891.463	2551.3	2.86192	1127.08	621.823	1099.94	825.428	841.982	832.524	5994.4	2376.31	1552.95	1631.93	1200.92
sp|P28482|MK01_HUMAN	Mitogen-activated protein kinase 1 OS=Homo sapiens OX=9606 GN=MAPK1 PE=1 SV=3	0.0102724	877.535	1332.7	1.51868	973.142	608.277	1084.81	786.824	838.365	973.793	1508.35	1064.9	997.9	1497.39	1594.94
sp|O60256|KPRB_HUMAN;sp|Q14558|KPRA_HUMAN	Phosphoribosyl pyrophosphate synthase-associated protein 2 OS=Homo sapiens OX=9606 GN=PRPSAP2 PE=1 SV=1	0.010327	654.081	1064.79	1.62793	858.307	848.01	477.487	677.017	562.051	501.611	1380.14	942.833	722.75	1157.16	1121.1
sp|O14776|TCRG1_HUMAN	Transcription elongation regulator 1 OS=Homo sapiens OX=9606 GN=TCERG1 PE=1 SV=2	0.0105286	591.135	1036.01	1.75258	599.982	466.069	588.732	641.757	762.185	488.082	1232.76	1045.08	535.42	1081.33	1285.44
sp|P37837|TALDO_HUMAN	Transaldolase OS=Homo sapiens OX=9606 GN=TALDO1 PE=1 SV=2	0.0110477	563.902	760.446	1.34854	421.735	440.322	597.472	681.383	632.224	610.275	840.263	833.004	709.984	713.21	705.771
sp|P13798|ACPH_HUMAN	Acylamino-acid-releasing enzyme OS=Homo sapiens OX=9606 GN=APEH PE=1 SV=4	0.0111975	174.781	340.201	1.94644	182.586	117.482	204.483	184.672	212.446	147.019	272.775	378.925	166.326	462.278	420.703
sp|P18124|RL7_HUMAN	60S ribosomal protein L7 OS=Homo sapiens OX=9606 GN=RPL7 PE=1 SV=1	0.0115347	677.445	1173.15	1.73172	487.816	582.55	629.654	857.882	750.316	756.45	1406.11	1091.97	629.12	1353.08	1385.45
sp|Q96PK6|RBM14_HUMAN	RNA-binding protein 14 OS=Homo sapiens OX=9606 GN=RBM14 PE=1 SV=2	0.012322	1022.31	1629.05	1.5935	1039.99	853.116	978.179	1010.88	1148.56	1103.11	1785.76	1372.17	948.018	2052.28	1987
sp|P49257|LMAN1_HUMAN	Protein ERGIC-53 OS=Homo sapiens OX=9606 GN=LMAN1 PE=1 SV=2	0.0129163	618.301	1270.22	2.05438	368.194	543.035	555.04	660.502	1141.01	442.027	2181.72	1207.31	769.667	1204.47	987.946
sp|P61353|RL27_HUMAN	60S ribosomal protein L27 OS=Homo sapiens OX=9606 GN=RPL27 PE=1 SV=2	0.0136262	628.605	872.921	1.38866	539.547	650.237	535.842	825.781	741.573	478.652	756.494	831.384	784.407	1068.95	923.372
sp|Q07812|BAX_HUMAN	Apoptosis regulator BAX OS=Homo sapiens OX=9606 GN=BAX PE=1 SV=1	0.0137487	666.506	1342.83	2.01474	815.804	764.301	764.456	426.176	613.214	615.088	1477.63	993.03	826.97	2462.06	954.486
sp|P61160|ARP2_HUMAN	Actin-related protein 2 OS=Homo sapiens OX=9606 GN=ACTR2 PE=1 SV=1	0.014318	461.48	699.291	1.51532	585.601	348.991	536.707	435.921	440.424	421.237	489.506	615.961	621.55	912.257	857.184
sp|P56385|ATP5I_HUMAN	ATP synthase subunit e, mitochondrial OS=Homo sapiens OX=9606 GN=ATP5I PE=1 SV=2	0.0144109	1499.8	2426.69	1.61801	1315.11	1361.3	1663.08	1756.76	1664.1	1238.46	2832.92	1722.07	1589.37	3404.48	2584.62
sp|P53621|COPA_HUMAN	Coatomer subunit alpha OS=Homo sapiens OX=9606 GN=COPA PE=1 SV=2	0.014616	641.177	897.986	1.40053	571.396	588.053	592.139	735.883	859.99	499.605	911.523	825.254	692.024	1107.02	954.104
sp|Q13177|PAK2_HUMAN	Serine/threonine-protein kinase PAK 2 OS=Homo sapiens OX=9606 GN=PAK2 PE=1 SV=3	0.0148151	619.091	1161.89	1.87677	504.061	497.67	736.701	563.022	879.696	533.396	1147.17	828.8	634.957	1722.01	1476.51
sp|Q99623|PHB2_HUMAN	Prohibitin-2 OS=Homo sapiens OX=9606 GN=PHB2 PE=1 SV=2	0.0150144	1045.77	1659.43	1.5868	717.492	1178	1001.1	1240.17	1073.91	1063.92	1471.17	1380.79	1110.35	2172.59	2162.24
sp|Q13435|SF3B2_HUMAN	Splicing factor 3B subunit 2 OS=Homo sapiens OX=9606 GN=SF3B2 PE=1 SV=2	0.0151234	626.019	931.116	1.48736	627.935	760.859	474.442	626.027	664.881	601.97	981.258	798.878	650.641	1320.54	904.26
sp|Q15393|SF3B3_HUMAN	Splicing factor 3B subunit 3 OS=Homo sapiens OX=9606 GN=SF3B3 PE=1 SV=4	0.0154756	974.255	1266.76	1.30023	863.798	962.657	918.321	1101.72	969.288	1029.75	1370.77	1070.09	987.224	1536.59	1369.12
sp|P09960|LKHA4_HUMAN	Leukotriene A-4 hydrolase OS=Homo sapiens OX=9606 GN=LTA4H PE=1 SV=2	0.0155929	608.02	840.031	1.38159	454.566	678.151	594.609	721.724	478.644	720.425	832.79	770.678	697.549	1053.34	845.8
sp|P26583|HMGB2_HUMAN	High mobility group protein B2 OS=Homo sapiens OX=9606 GN=HMGB2 PE=1 SV=2	0.0157349	479.154	921.518	1.92322	651.181	483.472	435.169	482.412	497.602	325.088	1357.82	1165.32	442.761	743.481	898.21
sp|P33240|CSTF2_HUMAN	Cleavage stimulation factor subunit 2 OS=Homo sapiens OX=9606 GN=CSTF2 PE=1 SV=1	0.0159042	599.833	898.254	1.49751	542.963	507.487	633.399	658.387	602.074	654.688	993.162	887.118	523.834	1072.53	1014.62
sp|P04080|CYTB_HUMAN	Cystatin-B OS=Homo sapiens OX=9606 GN=CSTB PE=1 SV=2	0.0159428	1295.94	2515.61	1.94115	785.915	780.579	1621.23	1037.85	2122.43	1427.62	4026.08	2506.86	2375.64	1549.29	2120.17
sp|P40926|MDHM_HUMAN	Malate dehydrogenase, mitochondrial OS=Homo sapiens OX=9606 GN=MDH2 PE=1 SV=3	0.0161745	1612.57	2197.72	1.36286	1535.15	2062.01	1424.25	1396.23	1564.16	1693.63	1800.77	2917.62	1844.12	2335.19	2090.88
sp|P0C0S5|H2AZ_HUMAN;sp|Q71UI9|H2AV_HUMAN	Histone H2A.Z OS=Homo sapiens OX=9606 GN=H2AFZ PE=1 SV=2	0.0166173	5926.16	8310	1.40226	8527.06	4742.42	4725.94	7146.75	4994.02	5420.78	7297.1	7902.93	7811.66	10160.6	8377.7
sp|Q16629|SRSF7_HUMAN	Serine/arginine-rich splicing factor 7 OS=Homo sapiens OX=9606 GN=SRSF7 PE=1 SV=1	0.0172474	3790.43	5540.56	1.46172	5455.99	3294.17	3387.47	3402.12	3608.74	3594.11	7934.79	5658.69	4291.53	4854.07	4963.71
sp|Q7KZF4|SND1_HUMAN	Staphylococcal nuclease domain-containing protein 1 OS=Homo sapiens OX=9606 GN=SND1 PE=1 SV=1	0.0173151	356.852	731.115	2.04879	183.972	329.777	387.421	390.741	487.167	362.034	1026.68	665.57	325.006	934.454	703.867
sp|Q6FI81|CPIN1_HUMAN	Anamorsin OS=Homo sapiens OX=9606 GN=CIAPIN1 PE=1 SV=2	0.0174798	287.726	782.374	2.71916	367.835	253.577	294.42	304.824	315.069	190.632	1774.81	554.056	279.54	582.356	721.111
sp|Q9ULZ3|ASC_HUMAN	Apoptosis-associated speck-like protein containing a CARD OS=Homo sapiens OX=9606 GN=PYCARD PE=1 SV=2	0.0176744	118.664	255.698	2.1548	62.2417	33.6461	253.053	90.5857	178.928	93.5322	204.759	239.252	270.781	246.545	317.151
sp|Q01082|SPTB2_HUMAN	Spectrin beta chain, non-erythrocytic 1 OS=Homo sapiens OX=9606 GN=SPTBN1 PE=1 SV=2	0.0177993	480.796	767.569	1.59645	397.368	368.869	615.045	438.221	598.109	467.166	933.223	854.284	442.418	898.624	709.297
sp|P14866|HNRPL_HUMAN	Heterogeneous nuclear ribonucleoprotein L OS=Homo sapiens OX=9606 GN=HNRNPL PE=1 SV=2	0.0180298	282.232	404.053	1.43163	318.472	303.364	258.883	242.263	343.57	226.841	489.108	368.436	273.869	478.68	410.17
sp|P62424|RL7A_HUMAN	60S ribosomal protein L7a OS=Homo sapiens OX=9606 GN=RPL7A PE=1 SV=2	0.0190018	1499.74	2220.67	1.4807	1260.24	1543.79	1318.4	1407.23	1836.41	1632.36	2054.59	2062.54	1430.71	3039.48	2516.02
sp|O15143|ARC1B_HUMAN	Actin-related protein 2/3 complex subunit 1B OS=Homo sapiens OX=9606 GN=ARPC1B PE=1 SV=3	0.0190357	594.462	865.885	1.45659	699.093	496.703	686.682	513.237	632.812	538.245	766.265	728.625	627.407	1193.39	1013.74
sp|O94919|ENDD1_HUMAN	Endonuclease domain-containing 1 protein OS=Homo sapiens OX=9606 GN=ENDOD1 PE=1 SV=2	0.0191496	581.717	1105.96	1.9012	524.503	594.929	689.569	694.23	763.663	223.409	1651.96	991.756	734.073	1170.64	981.377
sp|Q9BRA2|TXD17_HUMAN	Thioredoxin domain-containing protein 17 OS=Homo sapiens OX=9606 GN=TXNDC17 PE=1 SV=1	0.019236	4313.3	5939.14	1.37694	5753.69	3917.18	3651.83	5324.21	3631.48	3601.41	4869.31	5555.81	5712.17	7561.51	5996.88
sp|P61077|UB2D3_HUMAN;sp|P62837|UB2D2_HUMAN	Ubiquitin-conjugating enzyme E2 D3 OS=Homo sapiens OX=9606 GN=UBE2D3 PE=1 SV=1	0.019515	794.249	1113.33	1.40174	810.689	794.379	715.623	1007.05	758.452	679.3	858.058	869.115	1073.12	1442.49	1323.87
sp|Q14761|PTCA_HUMAN	Protein tyrosine phosphatase receptor type C-associated protein OS=Homo sapiens OX=9606 GN=PTPRCAP PE=1 SV=1	0.0196386	3307.83	5171.63	1.56345	4551.43	3579.81	2709.7	2657.34	3166.39	3182.31	6067.09	4345.64	3658.13	7591.71	4195.6
sp|Q16576|RBBP7_HUMAN	Histone-binding protein RBBP7 OS=Homo sapiens OX=9606 GN=RBBP7 PE=1 SV=1	0.0202686	469.882	989.28	2.10538	406.216	499.459	395.221	646.27	461.625	410.501	1406.18	1027.57	359.38	1280.22	873.055
sp|Q96QK1|VPS35_HUMAN	Vacuolar protein sorting-associated protein 35 OS=Homo sapiens OX=9606 GN=VPS35 PE=1 SV=2	0.0203927	431.713	715.638	1.65767	410.154	440.726	405.13	523.07	477.694	333.506	534.151	527.101	496.414	1053.7	966.825
sp|P23528|COF1_HUMAN	Cofilin-1 OS=Homo sapiens OX=9606 GN=CFL1 PE=1 SV=3	0.0206421	4812.15	6412.23	1.33251	5324.48	3458.88	5588.33	5120.93	4335.12	5045.16	7025.12	5723.89	5020.73	7193.99	7097.4
sp|P23588|IF4B_HUMAN	Eukaryotic translation initiation factor 4B OS=Homo sapiens OX=9606 GN=EIF4B PE=1 SV=2	0.020944	771.198	1314.16	1.70405	558.241	967.593	755.198	811.965	956.474	577.719	1266.3	1016.71	793.448	2049.53	1444.8
sp|O75947|ATP5H_HUMAN	ATP synthase subunit d, mitochondrial OS=Homo sapiens OX=9606 GN=ATP5H PE=1 SV=3	0.0210791	694.812	1016.51	1.46299	518.722	669.802	946.684	621.319	795.728	616.62	1125.59	818.007	775.101	1379.95	983.889
sp|P62277|RS13_HUMAN	40S ribosomal protein S13 OS=Homo sapiens OX=9606 GN=RPS13 PE=1 SV=2	0.0211264	348.896	547.845	1.57022	268.22	274.357	345.906	448.048	527.994	228.853	486.72	569.501	390.087	693.511	599.403
sp|O15511|ARPC5_HUMAN	Actin-related protein 2/3 complex subunit 5 OS=Homo sapiens OX=9606 GN=ARPC5 PE=1 SV=3	0.0215275	1552.47	2325.5	1.49794	1911.16	1199.4	1801.72	1065.95	1510.44	1826.13	1647.75	2103.83	2161.08	3080.79	2634.04
sp|Q92616|GCN1_HUMAN	eIF-2-alpha kinase activator GCN1 OS=Homo sapiens OX=9606 GN=GCN1 PE=1 SV=6	0.0220788	379.173	620.45	1.63632	202.613	335.625	420.752	552.672	451.167	312.21	802.262	529.569	436.939	593.347	740.131
sp|P00403|COX2_HUMAN	Cytochrome c oxidase subunit 2 OS=Homo sapiens OX=9606 GN=MT-CO2 PE=1 SV=1	0.0221043	1614.81	2230.26	1.38113	1314.15	2422.56	1408.01	1632.95	1360.27	1550.9	2175.12	2458.33	2715.9	2017.6	1784.35
sp|P41091|IF2G_HUMAN;sp|Q2VIR3|IF2GL_HUMAN	Eukaryotic translation initiation factor 2 subunit 3 OS=Homo sapiens OX=9606 GN=EIF2S3 PE=1 SV=3	0.0221177	645.417	1080.41	1.67398	501.048	676.143	559.28	1013.52	510.761	611.752	1027.95	879.932	646.793	1572.82	1274.58
sp|Q96RQ3|MCCA_HUMAN	Methylcrotonoyl-CoA carboxylase subunit alpha, mitochondrial OS=Homo sapiens OX=9606 GN=MCCC1 PE=1 SV=3	0.0225695	17.8736	98.9457	5.53586	0	29.0456	0	0	74.474	3.72198	65.5806	144.331	22.5885	239.341	22.8867
sp|Q9Y5A9|YTHD2_HUMAN	YTH domain-containing family protein 2 OS=Homo sapiens OX=9606 GN=YTHDF2 PE=1 SV=2	0.0233096	131.226	260.803	1.98743	81.4694	96.6884	139.308	192.324	153.341	124.228	409.209	238.471	117.232	220.297	318.808
sp|Q9Y3Z3|SAMH1_HUMAN	Deoxynucleoside triphosphate triphosphohydrolase SAMHD1 OS=Homo sapiens OX=9606 GN=SAMHD1 PE=1 SV=2	0.0233873	956.567	1462.92	1.52934	643.407	871.405	1578.36	855.416	822.172	968.638	1276.17	1086.82	1360.07	1630.13	1961.4
sp|P00367|DHE3_HUMAN;sp|P49448|DHE4_HUMAN	Glutamate dehydrogenase 1, mitochondrial OS=Homo sapiens OX=9606 GN=GLUD1 PE=1 SV=2	0.023464	2517.67	4213.8	1.67369	2269.48	2919.96	2750.15	1562.67	2325.64	3278.1	6918.03	4496.32	3172.75	3373.73	3108.2
sp|P40429|RL13A_HUMAN;sp|Q6NVV1|R13P3_HUMAN	60S ribosomal protein L13a OS=Homo sapiens OX=9606 GN=RPL13A PE=1 SV=2	0.024017	756.304	1066.29	1.40987	712.653	830.765	551.748	1005.77	781.029	655.856	1047.82	1206.45	781.878	1351.94	943.35
sp|P39019|RS19_HUMAN	40S ribosomal protein S19 OS=Homo sapiens OX=9606 GN=RPS19 PE=1 SV=2	0.0241595	473.177	685.194	1.44807	436.081	569.474	339.018	490.845	552.14	451.501	809.817	696.811	447.681	843.363	628.297
sp|Q15691|MARE1_HUMAN	Microtubule-associated protein RP/EB family member 1 OS=Homo sapiens OX=9606 GN=MAPRE1 PE=1 SV=3	0.0243853	278.364	416.137	1.49494	351.817	304.463	268.328	320.895	205.336	219.344	461.238	381.338	268.938	413.092	556.082
sp|P0CG47|UBB_HUMAN;sp|P0CG48|UBC_HUMAN;sp|P62979|RS27A_HUMAN;sp|P62987|RL40_HUMAN	Polyubiquitin-B OS=Homo sapiens OX=9606 GN=UBB PE=1 SV=1	0.0244145	10048.5	13546.6	1.34812	9712.6	10259.2	8877.25	11138.8	10327.8	9975.56	14037.4	10248.1	10315.9	16923.9	16207.8
sp|P56279|TCL1A_HUMAN	T-cell leukemia/lymphoma protein 1A OS=Homo sapiens OX=9606 GN=TCL1A PE=1 SV=1	0.0253446	1452.13	2195.85	1.51216	1062.52	1291.28	1726.32	1782.69	1685.97	1164	2852.92	2018.82	1365.36	2439.08	2303.04
sp|P18085|ARF4_HUMAN	ADP-ribosylation factor 4 OS=Homo sapiens OX=9606 GN=ARF4 PE=1 SV=3	0.0255564	781.586	1277.39	1.63436	837.13	481.384	796.228	813.857	1031.61	729.308	1357.84	994.993	761.385	1714.94	1557.81
sp|P69905|HBA_HUMAN	Hemoglobin subunit alpha OS=Homo sapiens OX=9606 GN=HBA1 PE=1 SV=2	0.026018	48709.6	278052	5.70836	87489.2	8910.51	77960.1	16930	37331.1	63636.6	789803	288396	166529	50175.8	95356.1
sp|P68871|HBB_HUMAN	Hemoglobin subunit beta OS=Homo sapiens OX=9606 GN=HBB PE=1 SV=2	0.0261744	14613.8	76804.8	5.25565	27986.9	2770.07	23613.1	5810.88	10499.5	17002.2	190047	86651.3	68746.2	13699.3	24880.7
sp|O43598|DNPH1_HUMAN	2'-deoxynucleoside 5'-phosphate N-hydrolase 1 OS=Homo sapiens OX=9606 GN=DNPH1 PE=1 SV=1	0.0263477	647.941	816.212	1.2597	623.273	486.201	643.947	689.767	851.604	592.856	722.407	832.463	893.031	756.101	877.056
sp|O00479|HMGN4_HUMAN	High mobility group nucleosome-binding domain-containing protein 4 OS=Homo sapiens OX=9606 GN=HMGN4 PE=1 SV=3	0.026699	131.004	272.784	2.08227	99.3641	204.937	84.5871	90.8354	190.431	115.867	423.276	385.501	124.279	211.847	219.019
sp|P28066|PSA5_HUMAN	Proteasome subunit alpha type-5 OS=Homo sapiens OX=9606 GN=PSMA5 PE=1 SV=3	0.0268682	930.311	1434.6	1.54207	677.301	709.684	1158.47	1026.95	823.636	1185.81	1401.25	1025.83	1073.73	2040.4	1631.8
sp|P46782|RS5_HUMAN	40S ribosomal protein S5 OS=Homo sapiens OX=9606 GN=RPS5 PE=1 SV=4	0.0270501	1115.3	1646.93	1.47667	810.122	925.281	1260.96	1549.34	1174.13	971.952	1533.93	1367.09	1186.35	2161.9	1985.37
sp|P98171|RHG04_HUMAN	Rho GTPase-activating protein 4 OS=Homo sapiens OX=9606 GN=ARHGAP4 PE=1 SV=2	0.0271038	533.906	1143.45	2.14166	443.712	371.511	715.452	484.231	721.57	466.962	2330.22	996.647	542.666	1113.29	734.412
sp|P61088|UBE2N_HUMAN;sp|Q5JXB2|UE2NL_HUMAN	Ubiquitin-conjugating enzyme E2 N OS=Homo sapiens OX=9606 GN=UBE2N PE=1 SV=1	0.0279418	772.663	1478.2	1.91312	514.64	831.476	627.546	1681.12	508.209	472.982	947.301	952.303	1391.82	2238.89	1860.67
sp|P00915|CAH1_HUMAN	Carbonic anhydrase 1 OS=Homo sapiens OX=9606 GN=CA1 PE=1 SV=2	0.028331	200.706	1303.27	6.49342	420.593	85.8571	268.679	116.035	85.6304	227.444	3810.9	1310.13	946.074	236.037	213.21
sp|Q96GQ7|DDX27_HUMAN	Probable ATP-dependent RNA helicase DDX27 OS=Homo sapiens OX=9606 GN=DDX27 PE=1 SV=2	0.0289196	3071.21	7795.45	2.53823	2840.06	3183.01	3232.57	2519.76	4145.66	2506.21	12873.1	6441.12	2556.75	12788.3	4318
sp|Q92841|DDX17_HUMAN	Probable ATP-dependent RNA helicase DDX17 OS=Homo sapiens OX=9606 GN=DDX17 PE=1 SV=2	0.030166	1119.21	1444.17	1.29034	1109.44	962.41	921.084	1442.84	1209.38	1070.12	1735	1203	1206.47	1598.39	1477.97
sp|P55854|SUMO3_HUMAN;sp|P61956|SUMO2_HUMAN;sp|Q6EEV6|SUMO4_HUMAN	Small ubiquitin-related modifier 3 OS=Homo sapiens OX=9606 GN=SUMO3 PE=1 SV=2	0.0306924	782.465	1585.23	2.02594	661.885	491.369	736.929	506.732	947.67	1350.2	1702.03	1425.18	636.528	1712.69	2449.73
sp|O43516|WIPF1_HUMAN	WAS/WASL-interacting protein family member 1 OS=Homo sapiens OX=9606 GN=WIPF1 PE=1 SV=3	0.0307802	772.803	968.692	1.25348	947.509	755.323	912.879	652.75	682.942	685.417	1026.92	794.462	900.477	1123.81	997.8
sp|Q15020|SART3_HUMAN	Squamous cell carcinoma antigen recognized by T-cells 3 OS=Homo sapiens OX=9606 GN=SART3 PE=1 SV=1	0.0312395	115.591	265.475	2.29668	116.24	199.908	43.9957	199.999	90.2955	43.1065	435.113	273.362	302.953	125.76	190.187
sp|P29692|EF1D_HUMAN	Elongation factor 1-delta OS=Homo sapiens OX=9606 GN=EEF1D PE=1 SV=5	0.0314414	2759.31	3743.63	1.35672	2547.12	2736.31	2582.98	2472.01	3359.42	2858.04	4707.21	3570.99	2475.34	4375.31	3589.28
sp|B5ME19|EIFCL_HUMAN;sp|Q99613|EIF3C_HUMAN	Eukaryotic translation initiation factor 3 subunit C-like protein OS=Homo sapiens OX=9606 GN=EIF3CL PE=3 SV=1	0.0315767	630.938	1383.86	2.19333	557.51	752.985	742.774	569.479	684.798	478.085	2213.81	1373.89	635.109	2058.75	637.73
sp|P16152|CBR1_HUMAN;sp|O75828|CBR3_HUMAN	Carbonyl reductase [NADPH] 1 OS=Homo sapiens OX=9606 GN=CBR1 PE=1 SV=3	0.031647	630.386	1037.58	1.64594	279.081	548.579	1309.33	414.042	582.524	648.764	846.167	1215.82	1110.96	965.954	1048.99
sp|P57772|SELB_HUMAN	Selenocysteine-specific elongation factor OS=Homo sapiens OX=9606 GN=EEFSEC PE=1 SV=4	0.0318198	140.131	292.012	2.08384	140.174	80.0288	113.776	100.113	214.067	192.63	359.09	269.811	107.564	422.97	300.623
sp|O14745|NHRF1_HUMAN	Na(+)/H(+) exchange regulatory cofactor NHE-RF1 OS=Homo sapiens OX=9606 GN=SLC9A3R1 PE=1 SV=4	0.0319159	250.29	502.945	2.00945	193.536	92.4105	291.154	367.87	236.522	320.249	670.036	330.127	272.887	549.004	692.671
sp|Q9UQ35|SRRM2_HUMAN	Serine/arginine repetitive matrix protein 2 OS=Homo sapiens OX=9606 GN=SRRM2 PE=1 SV=2	0.0320505	589.075	1038.77	1.7634	592.502	546.749	519.907	576.54	938.928	359.822	1048.49	794.348	539.466	1369.32	1442.23
sp|Q09028|RBBP4_HUMAN	Histone-binding protein RBBP4 OS=Homo sapiens OX=9606 GN=RBBP4 PE=1 SV=3	0.0332157	951.689	1976.82	2.07717	1037.24	1233.41	654.918	1104.56	950.879	729.127	3017.13	2068.98	820.933	2806.93	1170.13
sp|P23368|MAOM_HUMAN	NAD-dependent malic enzyme, mitochondrial OS=Homo sapiens OX=9606 GN=ME2 PE=1 SV=1	0.0338696	696	949.254	1.36387	707.33	678.429	808.311	687.692	625.314	668.924	1173.81	1159.82	715.354	1023.48	673.799
sp|P10415|BCL2_HUMAN	Apoptosis regulator Bcl-2 OS=Homo sapiens OX=9606 GN=BCL2 PE=1 SV=2	0.0343552	15.8138	469.602	29.6957	4.73219	0	0	0	90.1505	0	722.078	1210.61	46.9155	368.402	0
sp|O00182|LEG9_HUMAN;sp|Q3B8N2|LEG9B_HUMAN;sp|Q6DKI2|LEG9C_HUMAN	Galectin-9 OS=Homo sapiens OX=9606 GN=LGALS9 PE=1 SV=2	0.0344798	27.268	75.209	2.75814	2.95482	7.99089	47.1933	14.27	52.1275	39.0716	55.6714	50.7519	79.9794	51.9497	137.693
sp|P02647|APOA1_HUMAN	Apolipoprotein A-I OS=Homo sapiens OX=9606 GN=APOA1 PE=1 SV=1	0.0355192	712.422	1091.6	1.53224	724.857	606.55	656.771	1064.67	522.368	699.314	1147.27	903.002	743.794	1703.34	960.616
sp|O43837|IDH3B_HUMAN	Isocitrate dehydrogenase [NAD] subunit beta, mitochondrial OS=Homo sapiens OX=9606 GN=IDH3B PE=1 SV=2	0.035583	31.7661	89.5394	2.81871	42.3465	51.444	27.4064	37.2643	17.7535	14.3816	83.6258	203.087	59.3873	75.3862	26.2113
sp|P42574|CASP3_HUMAN	Caspase-3 OS=Homo sapiens OX=9606 GN=CASP3 PE=1 SV=2	0.03595	411.667	619.559	1.505	333.453	310.911	412.661	718.095	434.741	260.144	690.133	731.97	423.584	640.875	611.232
sp|P63244|RACK1_HUMAN	Receptor of activated protein C kinase 1 OS=Homo sapiens OX=9606 GN=RACK1 PE=1 SV=3	0.0365811	1265.83	1680.44	1.32754	1061.42	1229.82	1117.82	1783.63	1409.78	992.533	1601.88	1714.07	1271.22	1995.67	1819.38
sp|P62491|RB11A_HUMAN;sp|Q15907|RB11B_HUMAN	Ras-related protein Rab-11A OS=Homo sapiens OX=9606 GN=RAB11A PE=1 SV=3	0.0367855	435.661	749.51	1.72039	376.555	681.553	481.982	389.175	533.335	151.368	656.854	797.179	586.008	1040.73	666.78
sp|O43615|TIM44_HUMAN	Mitochondrial import inner membrane translocase subunit TIM44 OS=Homo sapiens OX=9606 GN=TIMM44 PE=1 SV=2	0.0369076	330.655	558.271	1.68838	360.85	361.561	306.245	344.05	354.373	256.854	982.592	556.002	322.537	555.446	374.777
sp|Q04917|1433F_HUMAN	14-3-3 protein eta OS=Homo sapiens OX=9606 GN=YWHAH PE=1 SV=4	0.0370307	351.118	507.581	1.44561	444.306	264.644	463.673	377.581	273.017	283.488	373.403	416.655	476.899	591.198	679.75
sp|Q99460|PSMD1_HUMAN	26S proteasome non-ATPase regulatory subunit 1 OS=Homo sapiens OX=9606 GN=PSMD1 PE=1 SV=2	0.0379669	204.673	345.119	1.68619	187.868	268.085	203.786	307.305	164.489	96.5065	564.44	308.171	249.697	316.844	286.443
sp|Q9NY33|DPP3_HUMAN	Dipeptidyl peptidase 3 OS=Homo sapiens OX=9606 GN=DPP3 PE=1 SV=2	0.0399873	271.415	404.166	1.48911	214.767	156.553	318.403	351.345	253.675	333.747	361.07	365.945	285.671	508.212	499.933
sp|P30101|PDIA3_HUMAN	Protein disulfide-isomerase A3 OS=Homo sapiens OX=9606 GN=PDIA3 PE=1 SV=4	0.0408083	3147.09	6120.08	1.94468	2875.64	2240.92	3721.56	2659.72	3973.65	3411.02	6809.95	6287.52	2604.89	10840.5	4057.58
sp|Q13247|SRSF6_HUMAN;sp|Q08170|SRSF4_HUMAN	Serine/arginine-rich splicing factor 6 OS=Homo sapiens OX=9606 GN=SRSF6 PE=1 SV=2	0.0410213	1328.86	2158.16	1.62407	1095.13	1083.38	1600.34	1449.89	1616.5	1127.93	2866.87	1783.61	1152.17	3114.55	1873.58
sp|P54136|SYRC_HUMAN	Arginine--tRNA ligase, cytoplasmic OS=Homo sapiens OX=9606 GN=RARS PE=1 SV=2	0.0410842	952.782	1585.1	1.66366	587.018	612.856	1987.78	1234.92	787.771	506.355	1880.14	1121.89	1354.67	2045.6	1523.19
sp|P46778|RL21_HUMAN	60S ribosomal protein L21 OS=Homo sapiens OX=9606 GN=RPL21 PE=1 SV=2	0.0417178	1112.24	1369.46	1.23127	1214.66	1497.42	916.808	1053.3	969.461	1021.79	1158.54	1360.17	1332.26	1520.03	1476.33
sp|P25786|PSA1_HUMAN	Proteasome subunit alpha type-1 OS=Homo sapiens OX=9606 GN=PSMA1 PE=1 SV=1	0.0423386	355.548	571.08	1.6062	231.151	227.173	415.951	472.32	411.649	375.046	644.618	444.588	348.598	838.077	579.519
sp|Q8NC51|PAIRB_HUMAN	Plasminogen activator inhibitor 1 RNA-binding protein OS=Homo sapiens OX=9606 GN=SERBP1 PE=1 SV=2	0.0423843	704.441	981.799	1.39373	756.375	818.999	513.891	898.35	440.806	798.224	735.331	920.829	1013.55	1187.52	1051.76
sp|P61009|SPCS3_HUMAN	Signal peptidase complex subunit 3 OS=Homo sapiens OX=9606 GN=SPCS3 PE=1 SV=1	0.0427481	385.607	652.236	1.69145	258.143	264.429	410.12	420.136	604.909	355.904	1002.91	685.978	331.266	632.319	608.71
sp|Q9Y6N5|SQOR_HUMAN	Sulfide:quinone oxidoreductase, mitochondrial OS=Homo sapiens OX=9606 GN=SQOR PE=1 SV=1	0.0429194	432.411	732.724	1.69451	239.467	318.603	734.124	390.354	535.002	376.914	553.915	679.769	457.537	804.284	1168.11
sp|Q92947|GCDH_HUMAN	Glutaryl-CoA dehydrogenase, mitochondrial OS=Homo sapiens OX=9606 GN=GCDH PE=1 SV=1	0.0443341	1044.8	1881.49	1.80081	933.421	1330.69	862.773	664.519	1551.85	925.55	2774.96	1756.13	928.488	2639.44	1308.41
sp|O94925|GLSK_HUMAN	Glutaminase kidney isoform, mitochondrial OS=Homo sapiens OX=9606 GN=GLS PE=1 SV=1	0.0445347	306.813	423.206	1.37936	376.075	258.845	257.559	259.098	401.176	288.124	496.478	460.108	266.703	442.702	450.037
sp|P46777|RL5_HUMAN	60S ribosomal protein L5 OS=Homo sapiens OX=9606 GN=RPL5 PE=1 SV=3	0.0445608	597.264	882.735	1.47797	517.724	547.714	689.107	582.653	657.383	589.002	1316.29	765.306	505.561	968.887	857.628
sp|P62851|RS25_HUMAN	40S ribosomal protein S25 OS=Homo sapiens OX=9606 GN=RPS25 PE=1 SV=1	0.0449091	917.82	1238.97	1.3499	872.984	799.918	751.835	1472.59	776.99	832.602	1196.03	1135.78	1179.16	1663	1020.87
sp|P27816|MAP4_HUMAN	Microtubule-associated protein 4 OS=Homo sapiens OX=9606 GN=MAP4 PE=1 SV=3	0.0452829	275.15	449.902	1.63512	147.392	221.688	380.39	227.331	335.55	338.547	590.745	528.457	269.627	531.986	328.693
sp|P62258|1433E_HUMAN	14-3-3 protein epsilon OS=Homo sapiens OX=9606 GN=YWHAE PE=1 SV=1	0.0454746	1217.25	1814.96	1.49103	1115.3	892.326	1428.72	1388.08	1293.41	1185.67	1289.62	1163.86	1835.99	2531.36	2253.96
sp|Q93077|H2A1C_HUMAN;sp|P04908|H2A1B_HUMAN;sp|Q7L7L0|H2A3_HUMAN	Histone H2A type 1-C OS=Homo sapiens OX=9606 GN=HIST1H2AC PE=1 SV=3	0.0456603	5595.02	7484.55	1.33772	7851.7	4449.36	4438.09	7175.92	4569.1	5085.93	6176.85	6640.8	7404.76	9463.88	7736.45
sp|Q9Y265|RUVB1_HUMAN	RuvB-like 1 OS=Homo sapiens OX=9606 GN=RUVBL1 PE=1 SV=1	0.0462907	498.604	798.757	1.60199	362.585	589.83	456.489	513.749	571.758	497.213	454.526	785.7	543.864	1075.76	1133.93
sp|Q15843|NEDD8_HUMAN	NEDD8 OS=Homo sapiens OX=9606 GN=NEDD8 PE=1 SV=1	0.0491847	628.785	911.56	1.44972	708.618	807.897	498.374	450.638	692.794	614.386	1072.64	809.641	540.065	1112.12	1023.33
sp|P56537|IF6_HUMAN	Eukaryotic translation initiation factor 6 OS=Homo sapiens OX=9606 GN=EIF6 PE=1 SV=1	0.0512877	644.089	918.448	1.42596	608.592	616.865	596.136	724.009	576.571	742.363	630.646	721.644	741.865	1315.5	1182.58
sp|P49773|HINT1_HUMAN	Histidine triad nucleotide-binding protein 1 OS=Homo sapiens OX=9606 GN=HINT1 PE=1 SV=2	0.0519697	1817.85	2668.86	1.46814	1784.13	1700.65	1497.74	1692.78	1971.16	2260.64	2570.42	2029.99	1676.61	4118.69	2948.58
sp|P61247|RS3A_HUMAN	40S ribosomal protein S3a OS=Homo sapiens OX=9606 GN=RPS3A PE=1 SV=2	0.052118	914.088	1224.93	1.34006	701.969	1082.48	767.961	1103.82	942.786	885.516	1024.12	1283.6	877.783	1632.36	1306.78
sp|Q29974|2B1G_HUMAN;sp|Q30154|DRB5_HUMAN;sp|P04229|2B11_HUMAN	HLA class II histocompatibility antigen, DRB1-16 beta chain OS=Homo sapiens OX=9606 GN=HLA-DRB1 PE=1 SV=1	0.0522755	496.856	2732.28	5.49913	710.336	310.557	260.419	1172.19	232.983	294.65	528.555	745.682	965.405	10007.3	1414.47
sp|P11049|CD37_HUMAN	Leukocyte antigen CD37 OS=Homo sapiens OX=9606 GN=CD37 PE=1 SV=2	0.0540327	20.2445	110.609	5.46364	26.5595	16.8547	4.14739	38.1627	25.0458	10.697	111.036	252.524	11.576	151.752	26.1554
sp|P62841|RS15_HUMAN	40S ribosomal protein S15 OS=Homo sapiens OX=9606 GN=RPS15 PE=1 SV=2	0.0544153	418.342	632.451	1.5118	289.101	390.707	419.135	490.631	457.396	463.08	865.467	659.537	329.912	727.057	580.281
sp|P05198|IF2A_HUMAN	Eukaryotic translation initiation factor 2 subunit 1 OS=Homo sapiens OX=9606 GN=EIF2S1 PE=1 SV=3	0.0562227	664.292	1216.1	1.83068	359.036	273.545	716.015	1141.15	670.193	825.811	1514.13	936.061	604.145	1284.78	1741.4
sp|Q92882|OSTF1_HUMAN	Osteoclast-stimulating factor 1 OS=Homo sapiens OX=9606 GN=OSTF1 PE=1 SV=2	0.0562998	655.794	905.857	1.38131	424.607	788.167	849.121	597.867	658.603	616.399	889.484	722.637	705.132	1284.68	927.352
sp|O00115|DNS2A_HUMAN	Deoxyribonuclease-2-alpha OS=Homo sapiens OX=9606 GN=DNASE2 PE=1 SV=2	0.0566273	139.688	390.294	2.79404	51.4573	76.9484	218.461	206.086	90.0465	195.129	987.172	132.107	274.538	184.708	372.948
sp|P10809|CH60_HUMAN	60 kDa heat shock protein, mitochondrial OS=Homo sapiens OX=9606 GN=HSPD1 PE=1 SV=2	0.0568633	3427.57	4960.83	1.44733	3698.8	4654.59	2627.48	3973.62	2781.25	2829.68	4597.89	6606.37	2892.95	5151.56	5555.39
sp|Q13243|SRSF5_HUMAN	Serine/arginine-rich splicing factor 5 OS=Homo sapiens OX=9606 GN=SRSF5 PE=1 SV=1	0.0589694	156.593	234.676	1.49864	131.508	190.269	175.638	161.25	171.905	108.987	313.375	208.911	135.307	318.161	197.624
sp|P48047|ATPO_HUMAN	ATP synthase subunit O, mitochondrial OS=Homo sapiens OX=9606 GN=ATP5O PE=1 SV=1	0.0593776	1265.43	1722.81	1.36144	1008.93	1519.95	1259.01	1262.41	1349.56	1192.73	1834.54	1227.25	1263.76	2416.22	1872.29
sp|Q8WW52|F151A_HUMAN	Protein FAM151A OS=Homo sapiens OX=9606 GN=FAM151A PE=2 SV=2	0.060344	203.963	336.546	1.65004	83.3464	131.644	203.111	212.436	149.677	443.561	231.097	245.622	463.236	390.787	351.987
sp|Q53EL6|PDCD4_HUMAN	Programmed cell death protein 4 OS=Homo sapiens OX=9606 GN=PDCD4 PE=1 SV=2	0.0606672	218.013	445.414	2.04306	168.193	267.652	235.04	211.937	368.628	56.6303	314.633	519.494	329.101	822.642	241.2
sp|Q96IU4|ABHEB_HUMAN	Protein ABHD14B OS=Homo sapiens OX=9606 GN=ABHD14B PE=1 SV=1	0.061372	259.716	386.021	1.48632	164.779	366.409	217.539	153.927	448.169	207.476	395.254	522.896	319.846	392.918	299.192
sp|Q9Y5S9|RBM8A_HUMAN	RNA-binding protein 8A OS=Homo sapiens OX=9606 GN=RBM8A PE=1 SV=1	0.063505	18.4039	55.3144	3.00559	25.8366	25.3109	5.46942	14.3961	30.536	8.87408	55.5001	70.636	10.4344	31.952	108.05
sp|P12524|MYCL_HUMAN;sp|P12525|MYCP1_HUMAN	Protein L-Myc OS=Homo sapiens OX=9606 GN=MYCL PE=1 SV=2	0.0641574	665.223	1210.31	1.8194	461.93	697.715	712.264	1325.39	504.721	289.323	1443.75	1164.67	875.992	1977.25	589.886
sp|P49915|GUAA_HUMAN	GMP synthase [glutamine-hydrolyzing] OS=Homo sapiens OX=9606 GN=GMPS PE=1 SV=1	0.0641634	882.551	1143.49	1.29567	719.028	788.736	1086.3	905.045	994.794	801.406	1104.72	829.803	968.305	1360.91	1453.73
sp|O00567|NOP56_HUMAN	Nucleolar protein 56 OS=Homo sapiens OX=9606 GN=NOP56 PE=1 SV=4	0.064892	120.72	193.88	1.60604	73.5598	193.062	101.216	193.358	124.321	38.7995	204.387	226.896	147.46	213.686	176.971
sp|P13489|RINI_HUMAN	Ribonuclease inhibitor OS=Homo sapiens OX=9606 GN=RNH1 PE=1 SV=2	0.0655389	802.592	1118.41	1.3935	523.773	626.846	1097.27	1173.32	646.012	748.327	818.41	1032.15	1241.99	1039.5	1460.02
sp|Q7L576|CYFP1_HUMAN;sp|Q96F07|CYFP2_HUMAN	Cytoplasmic FMR1-interacting protein 1 OS=Homo sapiens OX=9606 GN=CYFIP1 PE=1 SV=1	0.067653	772.501	1144.12	1.48106	973.267	643.99	809.801	745.032	794.157	668.757	1051.31	875.636	659.032	1675.07	1459.54
sp|P52566|GDIR2_HUMAN	Rho GDP-dissociation inhibitor 2 OS=Homo sapiens OX=9606 GN=ARHGDIB PE=1 SV=3	0.0677153	1632.25	2485.97	1.52304	2547.96	1113.93	1636.76	1513.16	1187.96	1793.7	2486.61	1291.46	2420.03	3215.8	3015.95
sp|Q96C86|DCPS_HUMAN	m7GpppX diphosphatase OS=Homo sapiens OX=9606 GN=DCPS PE=1 SV=2	0.0681235	371.311	638.755	1.72027	252.534	291.032	346.433	510.78	526.304	300.782	572.864	778.981	260.937	930.648	650.343
sp|Q96AE4|FUBP1_HUMAN;sp|Q96I24|FUBP3_HUMAN	Far upstream element-binding protein 1 OS=Homo sapiens OX=9606 GN=FUBP1 PE=1 SV=3	0.0682827	1890.77	2508.54	1.32673	1856.15	2360.04	1682.17	2077.99	1539.3	1828.96	2161.12	2371.21	1750.53	3588.07	2671.74
sp|Q9NX63|MIC19_HUMAN	MICOS complex subunit MIC19 OS=Homo sapiens OX=9606 GN=CHCHD3 PE=1 SV=1	0.0682828	564.805	897.868	1.58969	325.394	427.838	772.115	797.894	682.397	383.195	1238.09	923.466	525.664	1140.54	661.575
sp|P50990|TCPQ_HUMAN	T-complex protein 1 subunit theta OS=Homo sapiens OX=9606 GN=CCT8 PE=1 SV=4	0.0683963	1457.56	2199.96	1.50935	930.677	1239.49	1334.08	2508.29	1439.08	1293.74	2118.02	1471.76	1826.07	3606.78	1977.19
sp|P61254|RL26_HUMAN;sp|Q9UNX3|RL26L_HUMAN	60S ribosomal protein L26 OS=Homo sapiens OX=9606 GN=RPL26 PE=1 SV=1	0.0684339	757.737	1077.12	1.4215	683.854	735.318	653.349	925.009	819.949	728.94	1218.99	890.55	611.634	1514.97	1149.47
sp|P31946|1433B_HUMAN	14-3-3 protein beta/alpha OS=Homo sapiens OX=9606 GN=YWHAB PE=1 SV=3	0.0686493	396.394	509.732	1.28592	332.785	299.272	513.257	438.668	380.215	414.165	534.77	500.325	358.977	633.977	520.612
sp|O43422|P52K_HUMAN	52 kDa repressor of the inhibitor of the protein kinase OS=Homo sapiens OX=9606 GN=THAP12 PE=1 SV=2	0.0687797	135.516	249.522	1.84128	143.927	114.642	103.95	129.484	190.848	130.243	448.435	253.992	92.4131	213.482	239.287
sp|O43818|U3IP2_HUMAN	U3 small nucleolar RNA-interacting protein 2 OS=Homo sapiens OX=9606 GN=RRP9 PE=1 SV=1	0.0689652	131.595	231.323	1.75784	63.5069	79.236	144.955	161.877	187.721	152.272	367.137	203.428	104.23	251.122	230.698
sp|P49411|EFTU_HUMAN	Elongation factor Tu, mitochondrial OS=Homo sapiens OX=9606 GN=TUFM PE=1 SV=2	0.0693286	1678.8	2306.59	1.37396	1559.3	1724.87	1598.44	1779.86	1929.76	1480.54	2342.48	2013.13	1352.57	3145.24	2679.55
sp|O14737|PDCD5_HUMAN	Programmed cell death protein 5 OS=Homo sapiens OX=9606 GN=PDCD5 PE=1 SV=3	0.0699977	1676.85	2250.04	1.34182	1605.2	1552.81	1399.41	2290.46	1843.05	1370.19	1663.72	2462.59	1655.28	2488.93	2979.67
sp|Q06830|PRDX1_HUMAN	Peroxiredoxin-1 OS=Homo sapiens OX=9606 GN=PRDX1 PE=1 SV=1	0.0742346	8935.93	11393.6	1.27504	7303.37	8616.16	10559	11300.4	7626.48	8210.11	15597.7	9628.29	9369.63	12242.7	10129.9
sp|P22626|ROA2_HUMAN	Heterogeneous nuclear ribonucleoproteins A2/B1 OS=Homo sapiens OX=9606 GN=HNRNPA2B1 PE=1 SV=2	0.0742515	5519.88	7472.8	1.3538	7957.17	5272.66	4180.33	4130.33	5589.84	5988.95	8935.63	8244.54	4900.39	6554.9	8728.53
sp|P17096|HMGA1_HUMAN	High mobility group protein HMG-I/HMG-Y OS=Homo sapiens OX=9606 GN=HMGA1 PE=1 SV=3	0.074787	3906.14	6791.6	1.7387	3916.08	5029.08	1468.81	4278.85	5652.87	3091.18	6744.2	5480.79	3235.13	9101.44	9396.42
sp|Q9UNZ2|NSF1C_HUMAN	NSFL1 cofactor p47 OS=Homo sapiens OX=9606 GN=NSFL1C PE=1 SV=2	0.0750807	18.2292	60.5581	3.32204	22.9263	0	13.2434	24.8975	39.3337	8.97399	75.3861	98.3311	16.231	32.1317	80.7103
sp|P63220|RS21_HUMAN	40S ribosomal protein S21 OS=Homo sapiens OX=9606 GN=RPS21 PE=1 SV=1	0.0778135	705.754	944.059	1.33766	636.873	609.209	601.892	839.029	803.806	743.712	1184.26	1004.6	561.452	891.656	1078.32
sp|P12004|PCNA_HUMAN	Proliferating cell nuclear antigen OS=Homo sapiens OX=9606 GN=PCNA PE=1 SV=1	0.0780177	564.614	958.623	1.69784	591.355	433.509	439.159	609.039	579.385	735.234	840.139	754.82	421.289	1099.55	1677.32
sp|P16401|H15_HUMAN	Histone H1.5 OS=Homo sapiens OX=9606 GN=HIST1H1B PE=1 SV=3	0.0782956	5972.55	9569.13	1.60218	8081.23	1644.19	5743.68	9117.88	6262.27	4986.05	9613.79	9505.76	7282.64	8460.57	12982.9
sp|Q8NCE2|MTMRE_HUMAN	Myotubularin-related protein 14 OS=Homo sapiens OX=9606 GN=MTMR14 PE=1 SV=2	0.0795344	25.3729	64.1289	2.52746	20.6127	39.6709	18.4322	40.3784	12.3934	20.7498	46.0229	38.0235	35.2302	177.091	24.277
sp|Q5TDH0|DDI2_HUMAN	Protein DDI1 homolog 2 OS=Homo sapiens OX=9606 GN=DDI2 PE=1 SV=1	0.0795389	654.294	870.668	1.3307	665.296	670.98	523.473	621.73	646.197	798.089	551.08	705.739	1006.46	1009.71	1080.34
sp|P52565|GDIR1_HUMAN	Rho GDP-dissociation inhibitor 1 OS=Homo sapiens OX=9606 GN=ARHGDIA PE=1 SV=3	0.0800391	1630.27	2335.11	1.43234	1613.61	1574.75	2314.87	1995.72	752.55	1530.15	2502.95	2343.56	2122.73	1621.09	3085.2
sp|P62854|RS26_HUMAN	40S ribosomal protein S26 OS=Homo sapiens OX=9606 GN=RPS26 PE=1 SV=3	0.0811754	927.676	1356.77	1.46254	725.654	743.505	865.995	1000.36	1014.22	1216.32	1681.16	1454.77	682.699	1259.39	1705.81
sp|P05023|AT1A1_HUMAN;sp|P13637|AT1A3_HUMAN	Sodium/potassium-transporting ATPase subunit alpha-1 OS=Homo sapiens OX=9606 GN=ATP1A1 PE=1 SV=1	0.0828385	285.05	412.591	1.44743	159.842	210.129	338.282	484.438	300.112	217.499	429.694	543.67	272.366	467.957	349.27
sp|Q6FI13|H2A2A_HUMAN;sp|Q16777|H2A2C_HUMAN;sp|P0C0S8|H2A1_HUMAN;sp|Q96KK5|H2A1H_HUMAN;sp|Q99878|H2A1J_HUMAN;sp|P20671|H2A1D_HUMAN;sp|Q9BTM1|H2AJ_HUMAN	Histone H2A type 2-A OS=Homo sapiens OX=9606 GN=HIST2H2AA3 PE=1 SV=3	0.0837791	119324	153157	1.28355	187972	103570	89951.5	134603	93309.8	106536	126399	135944	151700	190598	161146
sp|O75534|CSDE1_HUMAN	Cold shock domain-containing protein E1 OS=Homo sapiens OX=9606 GN=CSDE1 PE=1 SV=2	0.0839507	279.556	468.546	1.67604	102.991	260.748	375.51	407.14	313.052	217.894	548.917	323.345	255.565	544.735	670.17
sp|Q9H9B4|SFXN1_HUMAN;sp|Q9BWM7|SFXN3_HUMAN	Sideroflexin-1 OS=Homo sapiens OX=9606 GN=SFXN1 PE=1 SV=4	0.0857046	536.475	680.123	1.26776	556.587	420.453	452.844	725.482	559.404	504.081	645.911	549.322	605.998	953.687	645.695
sp|Q01105|SET_HUMAN;sp|P0DME0|SETLP_HUMAN	Protein SET OS=Homo sapiens OX=9606 GN=SET PE=1 SV=3	0.0857676	587.192	1233.9	2.10135	740.176	751.932	361.922	449.621	936.553	282.949	1204.1	1876.64	327.342	1084.55	1676.86
sp|P05534|1A24_HUMAN;sp|P30447|1A23_HUMAN;sp|P30456|1A43_HUMAN;sp|P30512|1A29_HUMAN;sp|Q9TNN7|1C05_HUMAN	HLA class I histocompatibility antigen, A-24 alpha chain OS=Homo sapiens OX=9606 GN=HLA-A PE=1 SV=2	0.0859759	754.504	1597.72	2.11757	138.598	470.396	1018.09	706.869	1929.41	263.656	2270.25	1651.46	1314.36	2266.83	485.69
sp|P37198|NUP62_HUMAN	Nuclear pore glycoprotein p62 OS=Homo sapiens OX=9606 GN=NUP62 PE=1 SV=3	0.0874694	306.006	411.091	1.34341	242.149	398.964	253.033	337.994	394.308	209.585	382.466	413.902	272.965	467.532	518.589
sp|O60832|DKC1_HUMAN	H/ACA ribonucleoprotein complex subunit 4 OS=Homo sapiens OX=9606 GN=DKC1 PE=1 SV=3	0.0884574	306.976	500.299	1.62977	312.834	320.347	226.515	304.364	288.894	388.899	672.538	642.319	213.015	616.459	357.164
sp|Q15717|ELAV1_HUMAN	ELAV-like protein 1 OS=Homo sapiens OX=9606 GN=ELAVL1 PE=1 SV=2	0.0934948	914.835	1115.84	1.21972	973.601	910.246	786.036	1237.78	864.75	716.593	1407.13	1200.97	946.333	1051.08	973.695
sp|P23246|SFPQ_HUMAN	Splicing factor, proline- and glutamine-rich OS=Homo sapiens OX=9606 GN=SFPQ PE=1 SV=2	0.0935771	1674.81	2081.52	1.24284	1531.56	1410.11	1528.65	2018.65	1751.01	1808.85	2290.93	2116.51	1374.05	2437.31	2188.82
sp|Q93084|AT2A3_HUMAN	Sarcoplasmic/endoplasmic reticulum calcium ATPase 3 OS=Homo sapiens OX=9606 GN=ATP2A3 PE=1 SV=2	0.09474	658.561	1044.75	1.58641	1247.53	210.853	398.193	507.376	516.523	1070.89	707.903	1390.95	1224.82	1138.11	761.953
sp|Q92888|ARHG1_HUMAN	Rho guanine nucleotide exchange factor 1 OS=Homo sapiens OX=9606 GN=ARHGEF1 PE=1 SV=2	0.0947739	18.3168	73.7285	4.02517	30.7145	20.5656	10.3429	39.2789	8.99908	0	10.8319	121.902	79.0711	21.9135	134.924
sp|Q14566|MCM6_HUMAN	DNA replication licensing factor MCM6 OS=Homo sapiens OX=9606 GN=MCM6 PE=1 SV=1	0.0948192	196.321	307.53	1.56647	318.044	216.65	124.021	200.023	227.243	91.9441	192.683	353.275	197.708	438.173	355.812
sp|P25705|ATPA_HUMAN	ATP synthase subunit alpha, mitochondrial OS=Homo sapiens OX=9606 GN=ATP5F1A PE=1 SV=1	0.096357	3774.01	5090.93	1.34895	3514.56	4135.59	3498.92	4925.94	3618.99	2950.06	5444.63	3547.65	4017.16	7826.15	4619.08
sp|Q15388|TOM20_HUMAN	Mitochondrial import receptor subunit TOM20 homolog OS=Homo sapiens OX=9606 GN=TOMM20 PE=1 SV=1	0.0969534	1426.97	1884.71	1.32078	1165.91	1449.2	1144.22	1633.22	1422.31	1746.95	1559.66	1505.03	1399.81	2624.23	2334.82
sp|P16402|H13_HUMAN	Histone H1.3 OS=Homo sapiens OX=9606 GN=HIST1H1D PE=1 SV=2	0.097106	1644.64	2693.22	1.63757	4153.31	534.562	1732.25	930.997	1660.69	856.027	2239.91	1383.06	2948.52	3200.59	3694.02
sp|Q92804|RBP56_HUMAN	TATA-binding protein-associated factor 2N OS=Homo sapiens OX=9606 GN=TAF15 PE=1 SV=1	0.0975444	374.812	492.054	1.3128	419.125	518.523	219.627	260.748	332.839	498.007	431.07	550.923	401.734	530.434	546.109
sp|O43670|ZN207_HUMAN	BUB3-interacting and GLEBS motif-containing protein ZNF207 OS=Homo sapiens OX=9606 GN=ZNF207 PE=1 SV=1	0.100092	317.689	431.8	1.35919	339.748	403.103	235.677	381.424	355.968	190.212	442.706	347.927	326.185	630.124	412.056
sp|P61081|UBC12_HUMAN	NEDD8-conjugating enzyme Ubc12 OS=Homo sapiens OX=9606 GN=UBE2M PE=1 SV=1	0.101026	1716.36	2325.75	1.35505	1200.44	1297.18	2538.73	1874.1	1815.27	1572.44	1895.36	1740.08	1899.47	3055.06	3038.76
sp|Q8WW12|PCNP_HUMAN	PEST proteolytic signal-containing nuclear protein OS=Homo sapiens OX=9606 GN=PCNP PE=1 SV=2	0.101718	194.502	306.231	1.57444	151.315	131.368	211.9	213.961	288.482	169.985	457.726	314.585	131.448	335.813	291.58
sp|P21281|VATB2_HUMAN	V-type proton ATPase subunit B, brain isoform OS=Homo sapiens OX=9606 GN=ATP6V1B2 PE=1 SV=3	0.10208	404.705	563.647	1.39274	214.262	346.999	647.909	536.723	328.047	354.289	439.93	468.057	473.326	683.469	753.451
sp|P43487|RANG_HUMAN	Ran-specific GTPase-activating protein OS=Homo sapiens OX=9606 GN=RANBP1 PE=1 SV=1	0.102161	747.688	1049.35	1.40346	662.363	831.279	780.187	1016.39	647.367	548.536	787.968	723.927	827.684	1468.75	1438.42
sp|Q9NQC3|RTN4_HUMAN	Reticulon-4 OS=Homo sapiens OX=9606 GN=RTN4 PE=1 SV=2	0.102253	1023.44	1417.06	1.38461	603.012	785.115	1419.96	1208.55	1136.56	987.428	1103.07	1023.11	1248.34	1829.76	1881.03
sp|Q13263|TIF1B_HUMAN	Transcription intermediary factor 1-beta OS=Homo sapiens OX=9606 GN=TRIM28 PE=1 SV=5	0.102344	1209.61	1652.29	1.36596	1720.74	920.619	989.534	1423	1207.06	996.719	1446.88	1322.13	1118.99	2258.98	2114.44
sp|Q9H910|JUPI2_HUMAN	Jupiter microtubule associated homolog 2 OS=Homo sapiens OX=9606 GN=JPT2 PE=1 SV=1	0.102701	183.534	296.922	1.6178	248.578	84.156	100.565	216.257	319.947	131.702	254.265	214.275	198.15	279.17	538.751
sp|Q96KP4|CNDP2_HUMAN	Cytosolic non-specific dipeptidase OS=Homo sapiens OX=9606 GN=CNDP2 PE=1 SV=2	0.103144	1822.07	2933.14	1.60978	3087.45	1299.49	1831.27	967.814	2842.65	903.758	2932.75	4589.41	2147.1	3401.11	1595.34
sp|Q92556|ELMO1_HUMAN	Engulfment and cell motility protein 1 OS=Homo sapiens OX=9606 GN=ELMO1 PE=1 SV=2	0.104865	273.805	402.632	1.4705	148.231	129.217	359.663	322.04	297.583	386.097	451.753	385.921	237.839	472.146	465.499
sp|P46776|RL27A_HUMAN	60S ribosomal protein L27a OS=Homo sapiens OX=9606 GN=RPL27A PE=1 SV=2	0.105169	1056.05	1362.55	1.29024	788.473	1140.86	848.242	1359.17	1006.74	1192.79	968.909	1203.29	1243.18	1851.42	1545.96
sp|P00441|SODC_HUMAN	Superoxide dismutase [Cu-Zn] OS=Homo sapiens OX=9606 GN=SOD1 PE=1 SV=2	0.107204	143.104	277.539	1.93942	69.5236	169.272	195.606	180.349	166.993	76.8811	475.02	124.116	126.101	254.5	407.96
sp|Q8IVM0|CCD50_HUMAN	Coiled-coil domain-containing protein 50 OS=Homo sapiens OX=9606 GN=CCDC50 PE=1 SV=1	0.108904	70.0109	134.25	1.91756	16.6087	14.5338	91.994	71.3195	136.378	89.2317	161.491	118.7	56.766	227.126	107.167
sp|Q92945|FUBP2_HUMAN	Far upstream element-binding protein 2 OS=Homo sapiens OX=9606 GN=KHSRP PE=1 SV=4	0.112531	1810.65	2190.42	1.20974	1856.83	1877.84	1542.31	2210.7	1727.33	1648.87	2648.83	1948.82	1655.39	2005.5	2693.54
sp|Q7Z4P5|GDF7_HUMAN	Growth/differentiation factor 7 OS=Homo sapiens OX=9606 GN=GDF7 PE=2 SV=2	0.114842	3642.5	6224.14	1.70876	1812.92	574.23	5490.64	8776.34	2054.65	3146.19	9083.24	6669.24	2985.99	5862.83	6519.41
sp|Q9BUQ8|DDX23_HUMAN	Probable ATP-dependent RNA helicase DDX23 OS=Homo sapiens OX=9606 GN=DDX23 PE=1 SV=3	0.116554	317.686	417.657	1.31469	219.603	386.006	317.248	370.116	436.815	176.327	429.85	395.91	311.449	527.192	423.884
sp|P50995|ANX11_HUMAN	Annexin A11 OS=Homo sapiens OX=9606 GN=ANXA11 PE=1 SV=1	0.118583	911.013	1315.7	1.44422	796.23	766.577	961.493	1242.35	790.978	908.445	650.95	1349.07	1127.26	1972.19	1479.03
sp|P41218|MNDA_HUMAN	Myeloid cell nuclear differentiation antigen OS=Homo sapiens OX=9606 GN=MNDA PE=1 SV=1	0.119156	93.2203	392.449	4.20991	249.697	17.0112	81.9045	0	52.6468	158.063	196.434	47.3761	168.901	378.53	1171.01
sp|Q8WWM7|ATX2L_HUMAN	Ataxin-2-like protein OS=Homo sapiens OX=9606 GN=ATXN2L PE=1 SV=2	0.120194	139.266	291.538	2.09339	211.588	217.109	48.6684	141.588	58.3549	158.287	211.189	133.298	130.312	314.445	668.445
sp|P61978|HNRPK_HUMAN	Heterogeneous nuclear ribonucleoprotein K OS=Homo sapiens OX=9606 GN=HNRNPK PE=1 SV=1	0.120556	3027.37	4143.41	1.36865	5073.39	3582.02	1693.4	2295.41	2922.33	2597.66	4341.86	3643.02	2725.04	5638.88	4368.28
sp|P26640|SYVC_HUMAN	Valine--tRNA ligase OS=Homo sapiens OX=9606 GN=VARS PE=1 SV=4	0.123292	900.371	1099.2	1.22083	873.389	796.079	743.229	730.796	1338.04	920.696	953.51	919.752	1003.28	1349.81	1269.67
sp|P11940|PABP1_HUMAN	Polyadenylate-binding protein 1 OS=Homo sapiens OX=9606 GN=PABPC1 PE=1 SV=2	0.124651	859.457	1146.84	1.33438	844.598	819.652	751.076	965.286	837.377	938.756	1023.3	767.084	817.159	1586.35	1540.32
sp|P02730|B3AT_HUMAN	Band 3 anion transport protein OS=Homo sapiens OX=9606 GN=SLC4A1 PE=1 SV=3	0.125637	10.7308	58.2508	5.42838	14.311	13.846	7.69855	4.12725	20.2982	4.10378	128.762	59.0803	92.4593	5.06726	5.88512
sp|P51148|RAB5C_HUMAN	Ras-related protein Rab-5C OS=Homo sapiens OX=9606 GN=RAB5C PE=1 SV=2	0.12627	219.669	355.645	1.61901	78.4583	86.5066	393.125	353.385	315.694	90.8432	373.277	317.111	178.12	359.108	550.608
sp|P19338|NUCL_HUMAN	Nucleolin OS=Homo sapiens OX=9606 GN=NCL PE=1 SV=3	0.128423	2969.73	3648.36	1.22852	3041.32	4743.52	2260.55	2976.75	2096.19	2700.02	3406.87	3804.82	3394.71	4452.4	3183.02
sp|P38159|RBMX_HUMAN	RNA-binding motif protein, X chromosome OS=Homo sapiens OX=9606 GN=RBMX PE=1 SV=3	0.128424	1918.07	2206.3	1.15027	1890.8	2000.64	1574.55	2143.67	2360.19	1538.57	2239.53	1958.21	2053.34	2593.64	2186.78
sp|P13073|COX41_HUMAN	Cytochrome c oxidase subunit 4 isoform 1, mitochondrial OS=Homo sapiens OX=9606 GN=COX4I1 PE=1 SV=1	0.129253	171.287	340.542	1.98814	97.3411	186.829	230.402	142.373	252.115	118.662	702.945	360.634	99.8304	310.862	228.436
sp|Q03252|LMNB2_HUMAN	Lamin-B2 OS=Homo sapiens OX=9606 GN=LMNB2 PE=1 SV=4	0.130886	623.727	848.226	1.35993	466.604	430.295	760.967	720.483	827.911	536.099	1143.11	785.866	521.204	1079.11	711.849
sp|P34896|GLYC_HUMAN	Serine hydroxymethyltransferase, cytosolic OS=Homo sapiens OX=9606 GN=SHMT1 PE=1 SV=1	0.131311	143.094	256.372	1.79162	68.7491	107.989	223.903	181.435	158.893	117.598	254.176	132.549	107.02	368.343	419.77
sp|Q16822|PCKGM_HUMAN	Phosphoenolpyruvate carboxykinase [GTP], mitochondrial OS=Homo sapiens OX=9606 GN=PCK2 PE=1 SV=4	0.132647	463.83	582.157	1.25511	365.971	381.288	435.109	410.931	865.805	323.878	555.516	502.303	554.951	734.308	563.706
sp|Q9H0U3|MAGT1_HUMAN	Magnesium transporter protein 1 OS=Homo sapiens OX=9606 GN=MAGT1 PE=1 SV=1	0.133747	502.269	714.025	1.4216	296.652	454.65	627.63	535.406	683.25	416.024	1053.33	768.397	375.935	709.951	662.516
sp|P50552|VASP_HUMAN	Vasodilator-stimulated phosphoprotein OS=Homo sapiens OX=9606 GN=VASP PE=1 SV=3	0.135419	349.082	624.567	1.78917	498.609	361.147	339.038	313.589	272.867	309.24	284.366	253.439	837.064	984.292	763.676
sp|P29590|PML_HUMAN	Protein PML OS=Homo sapiens OX=9606 GN=PML PE=1 SV=3	0.136003	709.999	1025.91	1.44495	515.164	494.579	1016.14	479.085	1023.36	731.658	1455.77	1112.73	520.267	1136.04	904.749
sp|P60866|RS20_HUMAN	40S ribosomal protein S20 OS=Homo sapiens OX=9606 GN=RPS20 PE=1 SV=1	0.13609	1731.06	2130.74	1.23088	1453.6	2101.47	1372.89	2114.16	1615.98	1728.27	1755.43	1945.59	1736.48	2989.52	2226.66
sp|Q13057|COASY_HUMAN	Bifunctional coenzyme A synthase OS=Homo sapiens OX=9606 GN=COASY PE=1 SV=4	0.137139	343.696	527.426	1.53457	402.289	320.586	391.732	262.351	509.253	175.962	696.38	568.356	217.16	572.143	583.091
sp|P07195|LDHB_HUMAN;sp|P07864|LDHC_HUMAN	L-lactate dehydrogenase B chain OS=Homo sapiens OX=9606 GN=LDHB PE=1 SV=2	0.137377	3253.98	3997.86	1.2286	2733.22	3025.47	3065.74	4088.91	3446.42	3164.14	4981.97	3374.78	2746.52	4244.54	4641.48
sp|Q9NR30|DDX21_HUMAN	Nucleolar RNA helicase 2 OS=Homo sapiens OX=9606 GN=DDX21 PE=1 SV=5	0.138645	583.643	745.679	1.27763	503.785	739.108	422.344	786.881	640.352	409.387	917.168	668.448	534.062	689.057	919.659
sp|P08865|RSSA_HUMAN	40S ribosomal protein SA OS=Homo sapiens OX=9606 GN=RPSA PE=1 SV=4	0.140505	3781.51	4752.35	1.25673	2634.33	2959.12	3621.78	5663.34	3531.92	4278.58	3954.25	4278.49	3804.85	5869.61	5854.55
sp|Q9HC35|EMAL4_HUMAN	Echinoderm microtubule-associated protein-like 4 OS=Homo sapiens OX=9606 GN=EML4 PE=1 SV=3	0.142027	619.991	890.732	1.43669	472.029	355.879	706.272	597.923	772.339	815.505	1418.29	671.115	547.439	1083.9	732.917
sp|O43143|DHX15_HUMAN	Pre-mRNA-splicing factor ATP-dependent RNA helicase DHX15 OS=Homo sapiens OX=9606 GN=DHX15 PE=1 SV=2	0.142211	364.344	530.087	1.45491	347.689	268.292	346.554	338.25	357.092	528.187	758.458	471.895	246.14	679.458	494.483
sp|Q13595|TRA2A_HUMAN	Transformer-2 protein homolog alpha OS=Homo sapiens OX=9606 GN=TRA2A PE=1 SV=1	0.145404	472.197	562.833	1.19195	521.881	569.823	421.749	582.893	336.94	399.893	433.491	585.819	573.706	564.273	656.876
sp|O75312|ZPR1_HUMAN	Zinc finger protein ZPR1 OS=Homo sapiens OX=9606 GN=ZPR1 PE=1 SV=1	0.145752	120.588	176.763	1.46585	50.6905	50.8245	145.782	126.396	178.362	171.471	212.253	180.952	105.285	148.79	236.535
sp|P63092|GNAS2_HUMAN;sp|Q5JWF2|GNAS1_HUMAN	Guanine nucleotide-binding protein G(s) subunit alpha isoforms short OS=Homo sapiens OX=9606 GN=GNAS PE=1 SV=1	0.146569	187.201	261.499	1.39689	258.438	125.634	218.206	83.758	244.098	193.076	217.39	216.05	244.171	209.565	420.32
sp|P47756|CAPZB_HUMAN	F-actin-capping protein subunit beta OS=Homo sapiens OX=9606 GN=CAPZB PE=1 SV=4	0.148123	1395.18	1563.65	1.12075	1220.39	1281.2	1713.22	1328.63	1500.73	1326.93	1463.44	1414.63	1515.8	1895.3	1529.08
sp|Q86UE4|LYRIC_HUMAN	Protein LYRIC OS=Homo sapiens OX=9606 GN=MTDH PE=1 SV=2	0.14833	824.083	1179.8	1.43165	619.09	590.3	1168.96	1132.41	880.585	553.157	1667.09	857.898	652.566	1521.73	1199.7
sp|Q9H307|PININ_HUMAN	Pinin OS=Homo sapiens OX=9606 GN=PNN PE=1 SV=5	0.148396	45.8728	109.205	2.3806	77.1475	68.4432	24.3177	33.1267	46.3133	25.8881	203.794	77.4546	17.6083	96.7273	150.44
sp|P13667|PDIA4_HUMAN	Protein disulfide-isomerase A4 OS=Homo sapiens OX=9606 GN=PDIA4 PE=1 SV=2	0.148593	603.299	794.536	1.31698	375.393	413.717	716.148	680.39	805.047	629.1	794.531	799.072	480.261	945.224	953.591
sp|Q68EM7|RHG17_HUMAN	Rho GTPase-activating protein 17 OS=Homo sapiens OX=9606 GN=ARHGAP17 PE=1 SV=1	0.148657	226.099	1512.98	6.69167	186.11	444.445	139.642	106.024	230.161	250.212	94.7591	266.615	337.093	5168.03	1698.39
sp|P49753|ACOT2_HUMAN;sp|Q86TX2|ACOT1_HUMAN	Acyl-coenzyme A thioesterase 2, mitochondrial OS=Homo sapiens OX=9606 GN=ACOT2 PE=1 SV=6	0.14979	482.894	755.565	1.56466	511.464	547.692	416.441	527.144	556.462	338.162	388.093	653.63	443.226	982.932	1309.94
sp|P42765|THIM_HUMAN	3-ketoacyl-CoA thiolase, mitochondrial OS=Homo sapiens OX=9606 GN=ACAA2 PE=1 SV=2	0.150576	146.142	202.902	1.38839	181.814	191.54	116.634	136.693	146.417	103.756	212.459	297.262	223.591	105.542	175.657
sp|P05204|HMGN2_HUMAN	Non-histone chromosomal protein HMG-17 OS=Homo sapiens OX=9606 GN=HMGN2 PE=1 SV=3	0.154678	206.8	288.353	1.39436	169.189	272.545	191.644	123.853	290.564	193.002	413.359	376.993	168.615	252.26	230.536
sp|Q13363|CTBP1_HUMAN	C-terminal-binding protein 1 OS=Homo sapiens OX=9606 GN=CTBP1 PE=1 SV=2	0.155359	171.239	300.654	1.75576	224.409	201.914	152.249	99.0663	228.059	121.735	508.482	275.044	168.469	437.099	114.175
sp|Q15027|ACAP1_HUMAN	Arf-GAP with coiled-coil, ANK repeat and PH domain-containing protein 1 OS=Homo sapiens OX=9606 GN=ACAP1 PE=1 SV=1	0.156261	731.712	1060.37	1.44916	735.542	924.883	911.199	525.414	539.219	754.017	1410.23	565.036	664.787	1362.52	1299.26
sp|P30626|SORCN_HUMAN	Sorcin OS=Homo sapiens OX=9606 GN=SRI PE=1 SV=1	0.156291	429.737	602.642	1.40235	225.669	233.049	590.274	568.883	480.199	480.345	527.276	466.884	396.032	823.265	799.755
sp|Q16698|DECR_HUMAN	2,4-dienoyl-CoA reductase, mitochondrial OS=Homo sapiens OX=9606 GN=DECR1 PE=1 SV=1	0.161678	502.582	690.417	1.37374	580.385	573.588	537.163	263.107	693.308	367.94	1028.99	794.232	425.386	633.341	570.137
sp|P60660|MYL6_HUMAN;sp|P14649|MYL6B_HUMAN	Myosin light polypeptide 6 OS=Homo sapiens OX=9606 GN=MYL6 PE=1 SV=2	0.161934	2770.5	3538.92	1.27736	2636.17	1734.83	3949.09	1889.13	2663.18	3750.58	3065.47	2500.71	4056.43	3658.18	4413.8
sp|P40227|TCPZ_HUMAN	T-complex protein 1 subunit zeta OS=Homo sapiens OX=9606 GN=CCT6A PE=1 SV=3	0.16348	1518.04	2087.73	1.37528	1468.58	1247.9	1455.29	1584.73	1926.33	1425.42	2660.18	1714.05	1081.6	3024.33	1958.47
sp|P62263|RS14_HUMAN	40S ribosomal protein S14 OS=Homo sapiens OX=9606 GN=RPS14 PE=1 SV=3	0.168306	2114.82	2711.2	1.282	1497.34	1657.54	1928.55	2788.18	2533.47	2283.83	3028.69	2631.09	1595.26	3366.42	2934.51
sp|O00161|SNP23_HUMAN	Synaptosomal-associated protein 23 OS=Homo sapiens OX=9606 GN=SNAP23 PE=1 SV=1	0.168412	493.469	594.164	1.20405	415.981	448.39	586.292	619.471	355.491	535.191	754.601	557.717	636.053	437.038	585.411
sp|P68366|TBA4A_HUMAN	Tubulin alpha-4A chain OS=Homo sapiens OX=9606 GN=TUBA4A PE=1 SV=1	0.169151	1064.91	1209.89	1.13615	1014.82	931.388	985.841	1311.43	1081.35	1064.6	1005.23	1127.2	1101.65	1483.2	1332.18
sp|Q08380|LG3BP_HUMAN	Galectin-3-binding protein OS=Homo sapiens OX=9606 GN=LGALS3BP PE=1 SV=1	0.169186	404.769	912.827	2.25518	608.549	208.394	380.5	203.172	777.11	250.89	1128.83	1484.26	279.662	1437.87	233.511
sp|Q9BY44|EIF2A_HUMAN	Eukaryotic translation initiation factor 2A OS=Homo sapiens OX=9606 GN=EIF2A PE=1 SV=3	0.173099	90.5473	147.968	1.63415	52.6079	53.7542	100.13	96.0679	125.139	115.584	211.668	160.934	57.0555	92.9556	217.225
sp|Q86V81|THOC4_HUMAN	THO complex subunit 4 OS=Homo sapiens OX=9606 GN=ALYREF PE=1 SV=3	0.174768	1705.13	2146.94	1.25911	2113.35	2475.09	1275.57	1651.13	1253.56	1462.07	2244.8	1936.54	1408.55	2389.03	2755.81
sp|O15533|TPSN_HUMAN	Tapasin OS=Homo sapiens OX=9606 GN=TAPBP PE=1 SV=1	0.176051	1134.8	1489.56	1.31262	726.214	867.824	1932.46	1129.87	1250.46	901.969	1870.68	1431.09	930.427	1937.68	1277.93
sp|P37802|TAGL2_HUMAN	Transgelin-2 OS=Homo sapiens OX=9606 GN=TAGLN2 PE=1 SV=3	0.176412	3680.15	5394.28	1.46578	3681.44	1568.08	4829.18	3172.39	3952.02	4877.8	6428.21	3223.18	3122.86	7670.7	6526.47
sp|P67809|YBOX1_HUMAN	Nuclease-sensitive element-binding protein 1 OS=Homo sapiens OX=9606 GN=YBX1 PE=1 SV=3	0.179204	258.775	466.48	1.80265	216.055	331.132	177.9	330.203	106.743	390.62	382.811	172.974	261.254	954.037	561.326
sp|Q9UK76|JUPI1_HUMAN	Jupiter microtubule associated homolog 1 OS=Homo sapiens OX=9606 GN=JPT1 PE=1 SV=3	0.180204	452.382	807.612	1.78524	360.744	456.058	529.44	638.759	228.511	500.779	480.378	372.888	506.576	794.623	1883.59
sp|Q9NY93|DDX56_HUMAN	Probable ATP-dependent RNA helicase DDX56 OS=Homo sapiens OX=9606 GN=DDX56 PE=1 SV=1	0.181081	9.94432	29.7384	2.99049	1.36926	7.59091	4.64913	13.6172	24.7675	7.67192	55.1341	57.3278	5.07558	5.16118	25.9934
sp|P29350|PTN6_HUMAN	Tyrosine-protein phosphatase non-receptor type 6 OS=Homo sapiens OX=9606 GN=PTPN6 PE=1 SV=1	0.181181	568.283	974.638	1.71506	353.514	322.664	657.749	536.51	733.17	806.09	393.14	473.26	1678.64	1035.04	1293.12
sp|P08582|TRFM_HUMAN;sp|P46531|NOTC1_HUMAN;sp|Q86Y56|DAAF5_HUMAN	Melanotransferrin OS=Homo sapiens OX=9606 GN=MELTF PE=1 SV=2	0.183065	1.89613	24.6764	13.0141	2.44815	5.11892	2.29798	0.636798	0.874932	0	7.64765	103.537	10.7803	0	1.41748
sp|Q9UBB5|MBD2_HUMAN	Methyl-CpG-binding domain protein 2 OS=Homo sapiens OX=9606 GN=MBD2 PE=1 SV=1	0.18398	192.561	304.6	1.58184	227.288	305.53	109.499	202.562	232.052	78.4339	488.755	360.178	152.966	359.991	161.111
sp|P61604|CH10_HUMAN	10 kDa heat shock protein, mitochondrial OS=Homo sapiens OX=9606 GN=HSPE1 PE=1 SV=2	0.184623	3039.93	3913.33	1.28731	2840.88	3407.22	2651.25	2805.85	3494.41	3039.97	5169.27	4851.63	2180.49	3354.59	4010.66
sp|O15067|PUR4_HUMAN	Phosphoribosylformylglycinamidine synthase OS=Homo sapiens OX=9606 GN=PFAS PE=1 SV=4	0.184944	310.059	349.709	1.12788	301.314	360.875	270.071	334.361	340.211	253.52	343.406	314.904	303.756	354.525	431.956
sp|P17844|DDX5_HUMAN	Probable ATP-dependent RNA helicase DDX5 OS=Homo sapiens OX=9606 GN=DDX5 PE=1 SV=1	0.185344	1015.56	1256.79	1.23753	1174.59	1474.32	789.656	1052.06	841.417	761.341	1260.44	1253.38	815.19	1420.68	1534.27
sp|Q9UII2|ATIF1_HUMAN	ATPase inhibitor, mitochondrial OS=Homo sapiens OX=9606 GN=ATPIF1 PE=1 SV=1	0.186015	454.031	765.603	1.68624	231.425	715.341	465.828	527.569	451.608	332.414	1242.98	825.553	232.279	905.296	621.912
sp|P82979|SARNP_HUMAN	SAP domain-containing ribonucleoprotein OS=Homo sapiens OX=9606 GN=SARNP PE=1 SV=3	0.186257	1394.23	1618.68	1.16099	1394.13	1279.66	1429.92	1547.51	1468.64	1245.52	1635.62	1672.59	1135.99	2057.18	1592.04
sp|P15880|RS2_HUMAN	40S ribosomal protein S2 OS=Homo sapiens OX=9606 GN=RPS2 PE=1 SV=2	0.186315	2419.12	3242.6	1.34041	1742.6	1657.59	2330.85	2536.86	3127.03	3119.75	3882.44	3547.52	1608.78	3743.41	3430.87
sp|P10412|H14_HUMAN	Histone H1.4 OS=Homo sapiens OX=9606 GN=HIST1H1E PE=1 SV=2	0.186534	5428.77	7847.35	1.44551	6584.07	2412.74	5723.16	4001.91	6050.29	7800.47	12365.1	7482.68	3949.61	6473.62	8965.71
sp|P61981|1433G_HUMAN	14-3-3 protein gamma OS=Homo sapiens OX=9606 GN=YWHAG PE=1 SV=2	0.188167	843.78	1013.15	1.20073	778.639	738.776	1012.43	676.702	812.406	1043.73	732.442	1055.36	828.285	1215.96	1233.7
sp|Q8TEM1|PO210_HUMAN	Nuclear pore membrane glycoprotein 210 OS=Homo sapiens OX=9606 GN=NUP210 PE=1 SV=3	0.188908	425.141	565.642	1.33048	507.725	351.807	312.731	596.764	421.324	360.495	675.409	482.136	431.621	878.4	360.644
sp|P54577|SYYC_HUMAN	Tyrosine--tRNA ligase, cytoplasmic OS=Homo sapiens OX=9606 GN=YARS PE=1 SV=4	0.19149	753.8	919.412	1.2197	656.643	870.699	719.183	1050.21	508.261	717.807	712.293	753.627	971.031	1254.53	905.578
sp|Q13838|DX39B_HUMAN;sp|O00148|DX39A_HUMAN	Spliceosome RNA helicase DDX39B OS=Homo sapiens OX=9606 GN=DDX39B PE=1 SV=1	0.193293	2595.15	3025.23	1.16573	2795.96	2704.87	2115.59	3310.76	2442.42	2201.29	2393.03	3376.73	2968.32	3803.12	2584.95
sp|P09110|THIK_HUMAN	3-ketoacyl-CoA thiolase, peroxisomal OS=Homo sapiens OX=9606 GN=ACAA1 PE=1 SV=2	0.19397	88.5648	145.279	1.64037	73.0827	115.832	149.272	44.2995	84.4527	64.4497	85.6411	145.227	68.0368	306.438	121.05
sp|P07910|HNRPC_HUMAN	Heterogeneous nuclear ribonucleoproteins C1/C2 OS=Homo sapiens OX=9606 GN=HNRNPC PE=1 SV=4	0.195023	7444.32	9378.7	1.25985	7324.58	7823.95	5883.28	8421.02	7873.79	7339.29	10977.2	9553.23	5195.93	11864.7	9302.38
sp|P34897|GLYM_HUMAN	Serine hydroxymethyltransferase, mitochondrial OS=Homo sapiens OX=9606 GN=SHMT2 PE=1 SV=3	0.199168	2510.26	3331.46	1.32714	1862.72	2866.02	2300.56	3600.83	2643.57	1787.87	2813.58	4181.85	1853.47	4664.14	3144.27
sp|O15027|SC16A_HUMAN	Protein transport protein Sec16A OS=Homo sapiens OX=9606 GN=SEC16A PE=1 SV=3	0.200588	182.957	252.205	1.37849	105.694	106.427	192.175	220.578	377.181	95.6876	308.871	279.736	121.453	262.383	288.583
sp|P20674|COX5A_HUMAN	Cytochrome c oxidase subunit 5A, mitochondrial OS=Homo sapiens OX=9606 GN=COX5A PE=1 SV=2	0.202131	400.615	505.837	1.26265	290.204	455.794	407.557	347.57	374.412	528.154	669.812	602.798	307.935	424.132	524.506
sp|P49721|PSB2_HUMAN	Proteasome subunit beta type-2 OS=Homo sapiens OX=9606 GN=PSMB2 PE=1 SV=1	0.202191	547.513	692.135	1.26414	505.885	572.277	514.327	496.313	562.367	633.912	914.638	457.841	499.551	941.802	646.842
sp|Q30134|2B18_HUMAN	HLA class II histocompatibility antigen, DRB1-8 beta chain OS=Homo sapiens OX=9606 GN=HLA-DRB1 PE=1 SV=2	0.20305	180.311	653.644	3.6251	826.312	32.716	5.04751	53.706	4.29171	159.791	32.6744	113.14	49.8824	1964.48	1108.04
sp|P08567|PLEK_HUMAN	Pleckstrin OS=Homo sapiens OX=9606 GN=PLEK PE=1 SV=3	0.204135	135.338	286.171	2.11449	217.467	219.321	142.018	13.0321	42.8561	177.333	51.2139	279.449	597.887	229.151	273.152
sp|Q12905|ILF2_HUMAN	Interleukin enhancer-binding factor 2 OS=Homo sapiens OX=9606 GN=ILF2 PE=1 SV=2	0.204282	460.557	569.68	1.23694	517.515	562.844	297.077	550.487	443.466	391.955	808.922	416.33	511.354	480.789	631.003
sp|P52597|HNRPF_HUMAN	Heterogeneous nuclear ribonucleoprotein F OS=Homo sapiens OX=9606 GN=HNRNPF PE=1 SV=3	0.204724	1067.07	1243.52	1.16535	1444.71	1084.19	990.775	937.329	1109.42	836.023	977.159	1477.75	1038.57	1306.83	1417.28
sp|P04899|GNAI2_HUMAN;sp|A8MTJ3|GNAT3_HUMAN;sp|P08754|GNAI3_HUMAN;sp|P09471|GNAO_HUMAN;sp|P11488|GNAT1_HUMAN;sp|P19087|GNAT2_HUMAN;sp|P38405|GNAL_HUMAN;sp|P63096|GNAI1_HUMAN;sp|Q03113|GNA12_HUMAN;sp|Q14344|GNA13_HUMAN	Guanine nucleotide-binding protein G(i) subunit alpha-2 OS=Homo sapiens OX=9606 GN=GNAI2 PE=1 SV=3	0.20537	620.309	835.972	1.34767	644.671	391.739	835.7	424.824	666.281	758.638	500.112	570.099	986.682	916.052	1206.92
sp|P09972|ALDOC_HUMAN	Fructose-bisphosphate aldolase C OS=Homo sapiens OX=9606 GN=ALDOC PE=1 SV=2	0.207607	947.321	1095.43	1.15634	1095.41	845.257	978.187	968.466	1029.18	767.421	816.354	1036.04	1007.09	1360.33	1257.31
sp|P78417|GSTO1_HUMAN	Glutathione S-transferase omega-1 OS=Homo sapiens OX=9606 GN=GSTO1 PE=1 SV=2	0.207768	556.072	805.014	1.44768	137.817	200.843	1298.34	754.648	473.368	471.417	445.122	774.805	539.002	961.706	1304.44
sp|P45880|VDAC2_HUMAN	Voltage-dependent anion-selective channel protein 2 OS=Homo sapiens OX=9606 GN=VDAC2 PE=1 SV=2	0.208431	496.32	713.327	1.43723	403.653	463.196	571.369	485.494	600.432	453.774	1141.61	577.11	306.012	834.156	707.747
sp|Q9UBQ7|GRHPR_HUMAN	Glyoxylate reductase/hydroxypyruvate reductase OS=Homo sapiens OX=9606 GN=GRHPR PE=1 SV=1	0.215214	899.843	1619.08	1.79929	1199.85	465.974	739.231	1619.56	680.124	694.309	1737.69	2944.88	403.076	1883.29	1126.44
sp|P62891|RL39_HUMAN;sp|Q59GN2|R39L5_HUMAN	60S ribosomal protein L39 OS=Homo sapiens OX=9606 GN=RPL39 PE=1 SV=2	0.215907	413.648	553.821	1.33887	450.587	650.921	185.186	406.237	474.877	314.082	486.5	692.744	352.429	803.418	434.014
sp|P26641|EF1G_HUMAN	Elongation factor 1-gamma OS=Homo sapiens OX=9606 GN=EEF1G PE=1 SV=3	0.216324	1503.39	1808.19	1.20274	1273.96	2039.08	1142.12	1260.83	1704.36	1599.97	2169.09	1951.96	1190.22	2021.47	1708.19
sp|O60220|TIM8A_HUMAN	Mitochondrial import inner membrane translocase subunit Tim8 A OS=Homo sapiens OX=9606 GN=TIMM8A PE=1 SV=1	0.217293	933.289	1196.98	1.28254	785.08	913.766	835.891	952.588	1004.63	1107.78	1620.22	1324.77	622.414	1290.6	1126.9
sp|P14625|ENPL_HUMAN	Endoplasmin OS=Homo sapiens OX=9606 GN=HSP90B1 PE=1 SV=1	0.217397	5219.36	6278.75	1.20298	2843.49	4049.22	4826.95	6779.13	7814.39	5002.96	6990.19	7036.62	5138.14	6628.96	5599.87
sp|Q13151|ROA0_HUMAN	Heterogeneous nuclear ribonucleoprotein A0 OS=Homo sapiens OX=9606 GN=HNRNPA0 PE=1 SV=1	0.217702	1062.64	1426.35	1.34227	1014.74	522.318	1133.39	883.359	1528.55	1293.45	1859.93	1387.68	719.059	1542.9	1622.15
sp|O75367|H2AY_HUMAN;sp|Q9P0M6|H2AW_HUMAN	Core histone macro-H2A.1 OS=Homo sapiens OX=9606 GN=H2AFY PE=1 SV=4	0.222147	558.467	684.508	1.22569	858.042	406.254	501.872	542.371	409.308	632.955	468.746	592.3	672.812	873.759	814.922
sp|Q9Y5M8|SRPRB_HUMAN	Signal recognition particle receptor subunit beta OS=Homo sapiens OX=9606 GN=SRPRB PE=1 SV=3	0.224322	153.608	242.487	1.57861	44.0969	23.4235	89.2983	88.0627	451.233	225.535	369.843	215.529	54.8797	273.906	298.277
sp|Q00839|HNRPU_HUMAN	Heterogeneous nuclear ribonucleoprotein U OS=Homo sapiens OX=9606 GN=HNRNPU PE=1 SV=6	0.224749	6374.24	7672.4	1.20366	8607.43	7235.05	4767.03	5136.56	4501.82	7997.53	8552.98	7236.89	5305.99	9139.7	8126.43
sp|Q9UKY7|CDV3_HUMAN	Protein CDV3 homolog OS=Homo sapiens OX=9606 GN=CDV3 PE=1 SV=1	0.226064	300.381	438.86	1.46101	329.627	181.097	218.878	348.667	272.375	451.642	562.125	330.342	195.753	722.712	383.368
sp|Q9BSJ8|ESYT1_HUMAN	Extended synaptotagmin-1 OS=Homo sapiens OX=9606 GN=ESYT1 PE=1 SV=1	0.227967	254.361	399.818	1.57185	276.451	346.53	209.486	216.834	296.45	180.413	149.912	293.122	688.729	555.022	312.303
sp|O43776|SYNC_HUMAN	Asparagine--tRNA ligase, cytoplasmic OS=Homo sapiens OX=9606 GN=NARS PE=1 SV=1	0.228372	1092.98	1345.55	1.23109	725.805	1371.07	992.994	1041	1161.87	1265.11	1951.43	1502.83	948.307	1152.84	1172.36
sp|P52272|HNRPM_HUMAN	Heterogeneous nuclear ribonucleoprotein M OS=Homo sapiens OX=9606 GN=HNRNPM PE=1 SV=3	0.228558	4896.24	5722.26	1.16871	6636.23	4808.18	3779.33	5370.78	4150.44	4632.48	4596.03	4938.72	5094.7	7062.2	6919.65
sp|P46779|RL28_HUMAN	60S ribosomal protein L28 OS=Homo sapiens OX=9606 GN=RPL28 PE=1 SV=3	0.228883	548.375	675.94	1.23262	538.158	862.665	396.754	359.02	547.258	586.393	564.318	622.365	520.587	993.191	679.238
sp|Q13423|NNTM_HUMAN	NAD(P) transhydrogenase, mitochondrial OS=Homo sapiens OX=9606 GN=NNT PE=1 SV=3	0.23168	470.778	552.431	1.17344	431.797	628.166	364.873	488.311	513.134	398.386	568.352	582.29	495.548	714.792	401.174
sp|P04075|ALDOA_HUMAN	Fructose-bisphosphate aldolase A OS=Homo sapiens OX=9606 GN=ALDOA PE=1 SV=2	0.239106	3784.29	5246.46	1.38638	2623.3	3552.75	3468.73	3909.02	4982.08	4169.82	5342.11	3155.2	2911.85	6306.37	8516.78
sp|P11586|C1TC_HUMAN	C-1-tetrahydrofolate synthase, cytoplasmic OS=Homo sapiens OX=9606 GN=MTHFD1 PE=1 SV=3	0.240046	926.364	1020.82	1.10197	859.248	922.841	996.846	939.277	918.881	921.093	1079.53	842.841	852.644	1136.97	1192.13
sp|P08670|VIME_HUMAN	Vimentin OS=Homo sapiens OX=9606 GN=VIM PE=1 SV=4	0.241571	19488.4	25957	1.33192	15494	14167	25249.8	7286.19	25995.5	28738.2	19515.8	15789.9	31324.2	35881.7	27273.3
sp|P16070|CD44_HUMAN	CD44 antigen OS=Homo sapiens OX=9606 GN=CD44 PE=1 SV=3	0.24392	969.08	1301.58	1.34311	805.348	333.414	976.279	949.229	1350.3	1399.91	956.494	1259.22	1180.71	2165.95	945.518
sp|P0CG12|CTF8A_HUMAN	Chromosome transmission fidelity protein 8 homolog isoform 2 OS=Homo sapiens OX=9606 GN=CHTF8 PE=1 SV=1	0.244836	22.9006	44.3267	1.93561	18.122	48.3359	17.5523	11.3835	35.6979	6.31175	73.9709	71.4531	26.8348	41.3352	8.03923
sp|P11310|ACADM_HUMAN	Medium-chain specific acyl-CoA dehydrogenase, mitochondrial OS=Homo sapiens OX=9606 GN=ACADM PE=1 SV=1	0.249027	292.226	430.203	1.47216	292.79	350.527	274.985	367.701	332.438	134.916	471.356	695.663	218.269	536.713	229.013
sp|P01042|KNG1_HUMAN	Kininogen-1 OS=Homo sapiens OX=9606 GN=KNG1 PE=1 SV=2	0.251517	961.129	1158.16	1.20501	662.845	1150.34	1009.09	1379.4	824.385	740.708	1249.6	1048.79	986.047	1629.72	876.669
sp|O43390|HNRPR_HUMAN	Heterogeneous nuclear ribonucleoprotein R OS=Homo sapiens OX=9606 GN=HNRNPR PE=1 SV=1	0.251677	733.02	882.731	1.20424	947.416	884.567	523.07	818.37	621.417	603.281	700.326	1043.31	890.006	1150.85	629.159
sp|P17174|AATC_HUMAN	Aspartate aminotransferase, cytoplasmic OS=Homo sapiens OX=9606 GN=GOT1 PE=1 SV=3	0.252997	189.11	530.075	2.803	123.127	220.289	202.788	282.415	155.304	150.737	197.738	1839.19	143.344	266.789	203.315
sp|P22234|PUR6_HUMAN	Multifunctional protein ADE2 OS=Homo sapiens OX=9606 GN=PAICS PE=1 SV=3	0.264575	2118.61	2472.82	1.16719	2134.16	3098.12	1529.88	1879.27	2253.61	1816.6	3244.85	2185.48	1896.71	2334.81	2702.25
sp|Q9HB07|MYG1_HUMAN	UPF0160 protein MYG1, mitochondrial OS=Homo sapiens OX=9606 GN=C12orf10 PE=1 SV=2	0.265003	251.679	347.513	1.38078	210.133	352.277	197.8	385.919	237.37	126.574	184.398	571.392	283.338	444.426	254.011
sp|P53992|SC24C_HUMAN	Protein transport protein Sec24C OS=Homo sapiens OX=9606 GN=SEC24C PE=1 SV=3	0.268206	197.765	327.26	1.65479	56.1323	67.3617	262.924	238.785	377.804	183.584	556.852	394.402	78.2376	287.869	318.94
sp|Q9Y230|RUVB2_HUMAN	RuvB-like 2 OS=Homo sapiens OX=9606 GN=RUVBL2 PE=1 SV=3	0.268371	581.644	771.602	1.32659	558.92	819.813	314.484	413.523	755.461	627.66	571.792	934.1	404.039	1088.87	859.212
sp|P78527|PRKDC_HUMAN	DNA-dependent protein kinase catalytic subunit OS=Homo sapiens OX=9606 GN=PRKDC PE=1 SV=3	0.27296	833.21	1049.71	1.25983	732.297	1305.19	596.337	996.326	758.846	610.267	559.034	1091.18	1019.82	1373.77	1204.72
sp|O95336|6PGL_HUMAN	6-phosphogluconolactonase OS=Homo sapiens OX=9606 GN=PGLS PE=1 SV=2	0.27378	547.161	719.435	1.31485	556.16	671.708	659.67	421.998	422.169	551.26	398.01	460.246	864.627	985.516	888.777
sp|P50914|RL14_HUMAN	60S ribosomal protein L14 OS=Homo sapiens OX=9606 GN=RPL14 PE=1 SV=4	0.275491	207.189	251.438	1.21357	174.975	298.542	152.958	309.489	199.842	107.326	168.992	245.893	252.823	321.149	268.336
sp|P39023|RL3_HUMAN	60S ribosomal protein L3 OS=Homo sapiens OX=9606 GN=RPL3 PE=1 SV=2	0.275911	737.334	944.682	1.28121	813.837	1123.43	386.236	529.889	706.316	864.296	589.208	893.298	709.506	1391.06	1140.34
sp|Q7Z2W4|ZCCHV_HUMAN	Zinc finger CCCH-type antiviral protein 1 OS=Homo sapiens OX=9606 GN=ZC3HAV1 PE=1 SV=3	0.278278	236.795	291.984	1.23307	165.861	217.042	223.955	254.932	318.763	240.216	320.629	225.557	177.906	347.815	388.014
sp|O00151|PDLI1_HUMAN	PDZ and LIM domain protein 1 OS=Homo sapiens OX=9606 GN=PDLIM1 PE=1 SV=4	0.279162	1601.93	2490.49	1.55469	1935.47	1672.67	1054.37	872.978	1438.15	2637.91	882.383	1591.61	2135.62	4078.37	3764.49
sp|P30040|ERP29_HUMAN	Endoplasmic reticulum resident protein 29 OS=Homo sapiens OX=9606 GN=ERP29 PE=1 SV=4	0.286145	1111.05	1597.86	1.43815	791.891	904.38	942.599	2007.95	1075.45	944.042	734.761	830.882	2080.12	2179.08	2164.47
sp|Q14978|NOLC1_HUMAN	Nucleolar and coiled-body phosphoprotein 1 OS=Homo sapiens OX=9606 GN=NOLC1 PE=1 SV=2	0.288585	1094.1	1356.24	1.23959	588.076	764.96	1142.98	1819.11	1274.52	974.977	1608	1377.8	761.167	1552.14	1482.11
sp|P31942|HNRH3_HUMAN;RRRRRsp|Q567U6|CCD93_HUMAN;sp|Q6NXG1|ESRP1_HUMAN;sp|Q9H6T0|ESRP2_HUMAN	Heterogeneous nuclear ribonucleoprotein H3 OS=Homo sapiens OX=9606 GN=HNRNPH3 PE=1 SV=2	0.289064	507.733	599.7	1.18113	568.098	734.427	359.234	679.805	456.314	248.519	596.739	662.424	521.145	724.276	493.918
sp|P49207|RL34_HUMAN	60S ribosomal protein L34 OS=Homo sapiens OX=9606 GN=RPL34 PE=1 SV=3	0.289066	1218.87	1441.27	1.18246	1070.36	1327.19	1226.27	1458.59	1421.84	808.981	1497.4	1478.4	945.679	1916.82	1368.06
sp|Q9NZ08|ERAP1_HUMAN	Endoplasmic reticulum aminopeptidase 1 OS=Homo sapiens OX=9606 GN=ERAP1 PE=1 SV=3	0.290488	384.663	477.127	1.24038	156.591	180.733	664.172	688.375	384.574	233.532	438.445	428.609	301.795	594.644	622.139
sp|P62318|SMD3_HUMAN	Small nuclear ribonucleoprotein Sm D3 OS=Homo sapiens OX=9606 GN=SNRPD3 PE=1 SV=1	0.290561	1017.61	1195.49	1.1748	962.021	1158.15	733.01	1518.65	926.765	807.08	1160.14	1048.08	1113.88	1715.67	939.701
sp|P09651|ROA1_HUMAN	Heterogeneous nuclear ribonucleoprotein A1 OS=Homo sapiens OX=9606 GN=HNRNPA1 PE=1 SV=5	0.293778	4557.31	5628.64	1.23508	5674.05	5342.4	3463.74	3754.58	4580.68	4528.39	6714.52	4744.44	3098.99	6692.73	6892.51
sp|P52907|CAZA1_HUMAN	F-actin-capping protein subunit alpha-1 OS=Homo sapiens OX=9606 GN=CAPZA1 PE=1 SV=3	0.294756	1511.68	1694.69	1.12106	1363.75	1218.83	1937.55	1233.2	1710.85	1605.9	1733.2	1713.1	1612.71	2082.48	1331.94
sp|P50416|CPT1A_HUMAN	Carnitine O-palmitoyltransferase 1, liver isoform OS=Homo sapiens OX=9606 GN=CPT1A PE=1 SV=2	0.300556	45.5681	244.207	5.35917	0	3.06459	77.8598	5.31704	161.37	25.7971	945.866	163.766	8.15782	2.99168	100.253
sp|P01920|DQB1_HUMAN	HLA class II histocompatibility antigen, DQ beta 1 chain OS=Homo sapiens OX=9606 GN=HLA-DQB1 PE=1 SV=2	0.300908	806.938	1162.94	1.44118	1043.84	144.078	217.847	371.352	2909.71	154.805	803.718	707.35	292.963	3181.9	828.784
sp|P51911|CNN1_HUMAN	Calponin-1 OS=Homo sapiens OX=9606 GN=CNN1 PE=1 SV=2	0.304511	1022.18	1157.46	1.13234	759.913	964.268	1228.49	1353.37	912.482	914.588	878.921	1184.29	1376.05	1298.8	1049.26
sp|P08311|CATG_HUMAN	Cathepsin G OS=Homo sapiens OX=9606 GN=CTSG PE=1 SV=2	0.305051	224.21	271.936	1.21286	107.558	2.82181	209.407	56.6849	774.565	194.223	44.1079	8.60329	1301.31	3.0978	2.55874
sp|Q8IY81|SPB1_HUMAN	pre-rRNA processing protein FTSJ3 OS=Homo sapiens OX=9606 GN=FTSJ3 PE=1 SV=2	0.306435	162.593	214.386	1.31855	113.078	277.905	23.1999	79.65	333.932	147.79	346.159	191.746	100.878	194.742	238.407
sp|Q92542|NICA_HUMAN	Nicastrin OS=Homo sapiens OX=9606 GN=NCSTN PE=1 SV=2	0.308704	543.066	833.951	1.53563	573.762	575.738	550.634	458.628	683.279	416.357	1337.75	832.255	264.302	1167.31	568.131
sp|A0A0A0MRZ8|KVD11_HUMAN;sp|P04433|KV311_HUMAN	Immunoglobulin kappa variable 3D-11 OS=Homo sapiens OX=9606 GN=IGKV3D-11 PE=3 SV=6	0.310432	1.46097	410.902	281.253	0.488769	0	0.0532904	0	1.15928	7.06449	0	2050.07	0	2.16708	2.27034
sp|Q12931|TRAP1_HUMAN	Heat shock protein 75 kDa, mitochondrial OS=Homo sapiens OX=9606 GN=TRAP1 PE=1 SV=3	0.312517	151.519	223.812	1.47712	99.2318	112.644	120.002	354.921	132.051	90.2622	75.0172	175.3	166.97	307.414	394.359
sp|P62995|TRA2B_HUMAN	Transformer-2 protein homolog beta OS=Homo sapiens OX=9606 GN=TRA2B PE=1 SV=1	0.312957	487.279	545.38	1.11924	558.684	560.827	359.603	475.421	556.563	412.577	479.039	458.528	499.947	627.399	661.988
sp|P01911|2B1F_HUMAN	HLA class II histocompatibility antigen, DRB1-15 beta chain OS=Homo sapiens OX=9606 GN=HLA-DRB1 PE=1 SV=2	0.313908	470.834	494.23	1.04969	81.9004	85.6822	73.5354	2425.3	89.9256	68.6564	630.34	717.33	935.009	77.6725	110.797
sp|O75083|WDR1_HUMAN	WD repeat-containing protein 1 OS=Homo sapiens OX=9606 GN=WDR1 PE=1 SV=4	0.314135	2259.06	2688.19	1.18996	2741.61	1740.66	2579.71	1784.16	2231.49	2476.76	2360.35	1876.09	2264.55	3965.95	2973.98
sp|P16949|STMN1_HUMAN	Stathmin OS=Homo sapiens OX=9606 GN=STMN1 PE=1 SV=3	0.314732	1849.25	2105.53	1.13859	2520.44	2278.69	1411.48	1288.4	2120.37	1476.13	2160.43	2043.47	1627.68	2155.17	2540.9
sp|Q6ZT62|BGIN_HUMAN;sp|Q9Y3L3|3BP1_HUMAN	Bargin OS=Homo sapiens OX=9606 GN=BARGIN PE=1 SV=2	0.315772	25.9574	50.229	1.93505	64.8026	0	15.099	0	0	75.8429	5.74681	11.4706	2.94534	64.2119	166.77
sp|P26368|U2AF2_HUMAN	Splicing factor U2AF 65 kDa subunit OS=Homo sapiens OX=9606 GN=U2AF2 PE=1 SV=4	0.316727	182.63	194.781	1.06653	449.839	395.808	36.011	45.8733	107.037	61.2137	147.239	278.397	171.425	200.66	176.184
sp|P10768|ESTD_HUMAN	S-formylglutathione hydrolase OS=Homo sapiens OX=9606 GN=ESD PE=1 SV=2	0.323717	210.224	245.38	1.16723	109.876	394.941	130.708	309.806	236.897	79.1145	311.275	252.513	227.028	211.34	224.745
sp|P00738|HPT_HUMAN	Haptoglobin OS=Homo sapiens OX=9606 GN=HP PE=1 SV=1	0.324851	2413.71	2865.47	1.18717	1557.6	1512.18	1548.79	4415.44	1656.06	3792.18	2959.93	2315.65	3697.31	2002.31	3352.16
sp|P49406|RM19_HUMAN	39S ribosomal protein L19, mitochondrial OS=Homo sapiens OX=9606 GN=MRPL19 PE=1 SV=2	0.328307	277.496	305.416	1.10061	221.142	244.855	236.222	399.413	260.345	302.997	265.318	345.948	296.078	283.421	336.314
sp|O43491|E41L2_HUMAN	Band 4.1-like protein 2 OS=Homo sapiens OX=9606 GN=EPB41L2 PE=1 SV=1	0.329142	486.063	584.503	1.20253	363.597	290.402	710.289	383.222	458.621	710.243	806.467	630.519	394.181	454.194	637.155
sp|Q15424|SAFB1_HUMAN	Scaffold attachment factor B1 OS=Homo sapiens OX=9606 GN=SAFB PE=1 SV=4	0.335369	202.547	258.66	1.27703	315.717	253.956	82.1148	190.719	206.949	165.826	166.571	286.273	155.772	329.6	355.082
sp|Q07666|KHDR1_HUMAN	KH domain-containing, RNA-binding, signal transduction-associated protein 1 OS=Homo sapiens OX=9606 GN=KHDRBS1 PE=1 SV=1	0.335422	906.089	1300.51	1.4353	731.544	739.956	972.931	997.506	1132.63	861.967	2318.04	1338.4	466.216	1320.75	1059.14
sp|Q9NZI8|IF2B1_HUMAN	Insulin-like growth factor 2 mRNA-binding protein 1 OS=Homo sapiens OX=9606 GN=IGF2BP1 PE=1 SV=2	0.337506	189.675	280.419	1.47842	87.1127	107.272	266.07	218.775	220.893	237.926	484.463	349.305	94.8542	192.595	280.88
sp|Q13011|ECH1_HUMAN	Delta(3,5)-Delta(2,4)-dienoyl-CoA isomerase, mitochondrial OS=Homo sapiens OX=9606 GN=ECH1 PE=1 SV=2	0.338576	174.281	239.603	1.3748	195.535	205.422	152.877	123.637	174.191	194.025	175.622	475.478	215.673	119.858	211.381
sp|P61158|ARP3_HUMAN	Actin-related protein 3 OS=Homo sapiens OX=9606 GN=ACTR3 PE=1 SV=3	0.340027	1078.79	1181.88	1.09555	1112.06	1141.21	1212.04	846.653	1005.25	1155.55	1032.21	1014.03	1186.76	1506.53	1169.85
sp|P02671|FIBA_HUMAN	Fibrinogen alpha chain OS=Homo sapiens OX=9606 GN=FGA PE=1 SV=2	0.340301	9350.13	12582	1.34565	5784.71	2300.84	31313.4	5628.45	3972.97	7100.48	28774.7	4868.46	13159.9	6923.91	9183.16
sp|P01619|KV320_HUMAN	Immunoglobulin kappa variable 3-20 OS=Homo sapiens OX=9606 GN=IGKV3-20 PE=1 SV=2	0.343095	1424.91	1830.33	1.28452	858.86	709.985	1341.38	1234.98	3083.59	1320.65	1989.94	1887.88	836.878	2882.98	1553.96
sp|P08133|ANXA6_HUMAN	Annexin A6 OS=Homo sapiens OX=9606 GN=ANXA6 PE=1 SV=3	0.344177	1499.37	1923.84	1.2831	2533.28	791.187	1790.38	1085.78	1461.18	1334.4	1583.22	1501.88	3410.7	1150.32	1973.07
sp|P60900|PSA6_HUMAN	Proteasome subunit alpha type-6 OS=Homo sapiens OX=9606 GN=PSMA6 PE=1 SV=1	0.349716	829.927	939.979	1.1326	491.813	860.864	903.277	1146.9	821.809	754.904	934.064	814.303	803.723	1237.04	910.764
sp|P10606|COX5B_HUMAN	Cytochrome c oxidase subunit 5B, mitochondrial OS=Homo sapiens OX=9606 GN=COX5B PE=1 SV=2	0.351823	538.733	639.89	1.18777	400.849	633.764	623.892	321.773	613.982	638.139	870.712	767.654	419.953	561.851	579.278
sp|Q9HDC9|APMAP_HUMAN	Adipocyte plasma membrane-associated protein OS=Homo sapiens OX=9606 GN=APMAP PE=1 SV=2	0.354077	128.412	171.956	1.3391	37.8779	94.1451	171.745	227.039	167.015	72.648	92.63	226.433	239.621	215.71	85.3842
sp|Q9BT09|CNPY3_HUMAN	Protein canopy homolog 3 OS=Homo sapiens OX=9606 GN=CNPY3 PE=1 SV=1	0.355743	1054.26	1261	1.1961	751.157	632.311	1141.4	1310.79	1364.01	1125.89	1192.6	742.371	1231.94	1537.2	1600.9
sp|P14868|SYDC_HUMAN	Aspartate--tRNA ligase, cytoplasmic OS=Homo sapiens OX=9606 GN=DARS PE=1 SV=2	0.363845	380.175	462.525	1.21661	228.423	194.488	458.294	316.498	402.977	680.369	575.747	415.464	248.255	579.437	493.722
sp|E9PQ53|NDUCR_HUMAN;sp|O95298|NDUC2_HUMAN	NADH dehydrogenase [ubiquinone] 1 subunit C2, isoform 2 OS=Homo sapiens OX=9606 GN=NDUFC2-KCTD14 PE=1 SV=1	0.363992	272.232	362.718	1.33238	105.39	212.043	316.573	408.3	474.102	116.984	426.601	241.092	204.451	686.567	254.876
sp|Q00325|MPCP_HUMAN	Phosphate carrier protein, mitochondrial OS=Homo sapiens OX=9606 GN=SLC25A3 PE=1 SV=2	0.364349	832.151	962.395	1.15651	509.033	809.066	984.044	1148.55	770.659	771.553	1112.61	722.57	716.515	1184.45	1075.83
sp|Q13404|UB2V1_HUMAN	Ubiquitin-conjugating enzyme E2 variant 1 OS=Homo sapiens OX=9606 GN=UBE2V1 PE=1 SV=2	0.366204	1348.23	1816.04	1.34698	1148.39	664.339	1608.21	1012.82	2010.02	1645.58	2838.31	1747.54	689.575	1755.67	2049.08
sp|P55084|ECHB_HUMAN	Trifunctional enzyme subunit beta, mitochondrial OS=Homo sapiens OX=9606 GN=HADHB PE=1 SV=3	0.367286	520.802	719.203	1.38095	374.075	342.268	675.445	602.408	494.963	635.656	429.712	429.146	537.238	707.096	1492.82
sp|P41240|CSK_HUMAN	Tyrosine-protein kinase CSK OS=Homo sapiens OX=9606 GN=CSK PE=1 SV=1	0.369012	1068.37	1356.91	1.27007	1776.45	706.152	889.128	1206.23	742.887	1089.39	692.664	1181.13	1083.26	2037.59	1789.9
sp|Q96EP5|DAZP1_HUMAN	DAZ-associated protein 1 OS=Homo sapiens OX=9606 GN=DAZAP1 PE=1 SV=1	0.374634	152.485	202.834	1.33019	110.363	102.913	155.445	171.099	186.939	188.153	248.008	227.249	75.4319	192.15	271.334
sp|P84243|H33_HUMAN;sp|P68431|H31_HUMAN;sp|Q71DI3|H32_HUMAN;sp|Q16695|H31T_HUMAN	Histone H3.3 OS=Homo sapiens OX=9606 GN=H3F3A PE=1 SV=2	0.377045	34959.1	40317.2	1.15327	35246.8	28032.2	35177.5	52543.7	32192.8	26561.8	44358.4	39480.4	31846.4	56410.7	29490.2
sp|P06744|G6PI_HUMAN	Glucose-6-phosphate isomerase OS=Homo sapiens OX=9606 GN=GPI PE=1 SV=4	0.377691	859.083	981.152	1.14209	723.07	862.249	737.702	1119.13	846.158	866.184	837.299	1048.12	770.94	817.509	1431.89
sp|Q8IZP0|ABI1_HUMAN	Abl interactor 1 OS=Homo sapiens OX=9606 GN=ABI1 PE=1 SV=4	0.378225	566.513	814.713	1.43812	801.653	544.91	487.882	378.144	813.408	373.08	1409.13	668.378	264.714	1024.24	707.104
sp|Q14011|CIRBP_HUMAN	Cold-inducible RNA-binding protein OS=Homo sapiens OX=9606 GN=CIRBP PE=1 SV=1	0.383224	394.077	479.636	1.21711	394.671	584.466	323.864	209.467	560.547	291.448	719.276	532.638	278.75	485.867	381.646
sp|P35606|COPB2_HUMAN	Coatomer subunit beta' OS=Homo sapiens OX=9606 GN=COPB2 PE=1 SV=2	0.383849	905.072	1055.7	1.16642	545.616	684.487	939.937	958.047	1434.06	868.287	946.242	963.011	697.824	1259.62	1411.78
sp|P46940|IQGA1_HUMAN	Ras GTPase-activating-like protein IQGAP1 OS=Homo sapiens OX=9606 GN=IQGAP1 PE=1 SV=1	0.385511	1112.09	1288.15	1.15832	829.957	846.663	1635.01	1083	814.471	1463.43	916.298	1082.72	1226.92	1373.92	1840.88
sp|P13746|1A11_HUMAN;sp|P04439|1A03_HUMAN;sp|P10314|1A32_HUMAN;sp|P30459|1A74_HUMAN;sp|P30443|1A01_HUMAN;sp|P30455|1A36_HUMAN	HLA class I histocompatibility antigen, A-11 alpha chain OS=Homo sapiens OX=9606 GN=HLA-A PE=1 SV=1	0.387728	15.9512	156.301	9.79868	33.6128	0	2.82276	0	0	59.2717	7.51205	725.837	1.75822	46.3969	0
sp|P62701|RS4X_HUMAN	40S ribosomal protein S4, X isoform OS=Homo sapiens OX=9606 GN=RPS4X PE=1 SV=2	0.38878	1200.01	1380.04	1.15003	1170.44	1371.43	885.025	1368.36	1150.42	1254.37	1812.8	1357.97	878.92	1604.02	1246.51
sp|P16885|PLCG2_HUMAN	1-phosphatidylinositol 4,5-bisphosphate phosphodiesterase gamma-2 OS=Homo sapiens OX=9606 GN=PLCG2 PE=1 SV=4	0.393672	767.392	945.014	1.23146	799.941	793.346	557.009	843.028	858.13	752.897	784.055	815.009	593.131	1675.12	857.753
sp|P21333|FLNA_HUMAN	Filamin-A OS=Homo sapiens OX=9606 GN=FLNA PE=1 SV=4	0.396887	1818.12	2030.17	1.11663	1625.83	873.458	2103.2	1360.96	1949.41	2995.88	2082.51	1622.12	2196.18	2183.91	2066.16
sp|Q13148|TADBP_HUMAN	TAR DNA-binding protein 43 OS=Homo sapiens OX=9606 GN=TARDBP PE=1 SV=1	0.401436	1063.2	1507.69	1.41807	732.845	440.413	1542.57	1157.93	1225.87	1279.58	2914.1	1544.16	540.952	1463.96	1075.3
sp|P62917|RL8_HUMAN	60S ribosomal protein L8 OS=Homo sapiens OX=9606 GN=RPL8 PE=1 SV=2	0.402913	1329.51	1599.14	1.2028	999.8	1498.17	1057.97	1417.26	1519.99	1483.9	1472.97	1480.09	872.494	2332.75	1837.4
sp|Q9Y2V2|CHSP1_HUMAN	Calcium-regulated heat-stable protein 1 OS=Homo sapiens OX=9606 GN=CARHSP1 PE=1 SV=2	0.403163	1052.58	1063.16	1.01006	1389.73	1035.95	898.82	969.691	798.485	1222.78	277.216	503.273	1102.86	495.685	2936.78
sp|Q562R1|ACTBL_HUMAN	Beta-actin-like protein 2 OS=Homo sapiens OX=9606 GN=ACTBL2 PE=1 SV=2	0.410737	3137.79	3602.37	1.14806	3887.72	2006.82	4367.63	1939.02	2891.62	3733.92	3659.14	2639.75	2801.4	4705.11	4206.46
sp|P63261|ACTG_HUMAN	Actin, cytoplasmic 2 OS=Homo sapiens OX=9606 GN=ACTG1 PE=1 SV=1	0.413061	8529.3	10966.4	1.28573	9980.26	8379.47	9608.17	9942.29	6254.24	7011.37	5343.42	7222.06	16328	14900.2	11038.3
sp|P60709|ACTB_HUMAN	Actin, cytoplasmic 1 OS=Homo sapiens OX=9606 GN=ACTB PE=1 SV=1	0.413061	60074.9	77240.2	1.28573	70294.5	59019.7	67673.8	70027.1	44050.9	49383.6	37635.7	50867.6	115004	104948	77746.5
sp|P31939|PUR9_HUMAN	Bifunctional purine biosynthesis protein PURH OS=Homo sapiens OX=9606 GN=ATIC PE=1 SV=3	0.413752	979.422	1081.07	1.10379	1132.35	1252.26	776.43	926.35	977.492	811.651	823.555	1327.7	1021.62	1254.78	977.72
sp|Q06323|PSME1_HUMAN	Proteasome activator complex subunit 1 OS=Homo sapiens OX=9606 GN=PSME1 PE=1 SV=1	0.415758	166.909	184.703	1.10661	70.3063	85.1878	352.131	159.695	216.429	117.706	226.801	169.316	163.899	217.839	145.662
sp|Q8N766|EMC1_HUMAN	ER membrane protein complex subunit 1 OS=Homo sapiens OX=9606 GN=EMC1 PE=1 SV=1	0.417349	194.649	218.763	1.12388	29.9604	37.2446	320.129	176.45	240.447	363.665	210.986	165.038	136.576	217.019	364.197
sp|P27797|CALR_HUMAN	Calreticulin OS=Homo sapiens OX=9606 GN=CALR PE=1 SV=1	0.423206	28.6811	52.7817	1.84029	10.2829	1.41365	56.0286	58.9058	38.0758	7.38	121.694	22.8157	20.8952	5.48759	93.016
sp|P26038|MOES_HUMAN	Moesin OS=Homo sapiens OX=9606 GN=MSN PE=1 SV=3	0.424277	1748.91	2445.29	1.39818	1242.24	1056.07	2609.1	1770.75	2036.75	1778.52	5410.25	2127.84	1187.31	1927.66	1573.39
sp|Q96QV6|H2A1A_HUMAN;sp|P16104|H2AX_HUMAN	Histone H2A type 1-A OS=Homo sapiens OX=9606 GN=HIST1H2AA PE=1 SV=3	0.427854	1850.44	2034.32	1.09938	3188.23	1627.54	1203.01	1781.89	1282.1	2019.86	1683.86	1858.06	2038.26	2502.07	2089.36
sp|Q9P258|RCC2_HUMAN	Protein RCC2 OS=Homo sapiens OX=9606 GN=RCC2 PE=1 SV=2	0.428312	228.005	280.796	1.23153	306.446	166.987	185.888	256.491	289.903	162.317	436.731	262.259	140.65	241.17	323.167
sp|Q6JBY9|CPZIP_HUMAN	CapZ-interacting protein OS=Homo sapiens OX=9606 GN=RCSD1 PE=1 SV=1	0.428964	184.723	200.709	1.08654	557.334	72.5337	108.62	154.078	91.8239	123.947	334.043	200.666	117.313	173.982	177.54
sp|Q15181|IPYR_HUMAN	Inorganic pyrophosphatase OS=Homo sapiens OX=9606 GN=PPA1 PE=1 SV=2	0.433523	601.812	648.935	1.0783	398.841	576.756	728.832	589.842	684.234	632.366	626.065	716.769	557.372	608.77	735.698
sp|O75390|CISY_HUMAN	Citrate synthase, mitochondrial OS=Homo sapiens OX=9606 GN=CS PE=1 SV=2	0.439064	1085.63	1209.5	1.1141	1086.61	1385.06	960.054	1378.03	831.491	872.537	909.591	992.747	1228.5	1572.41	1344.26
sp|Q04837|SSBP_HUMAN	Single-stranded DNA-binding protein, mitochondrial OS=Homo sapiens OX=9606 GN=SSBP1 PE=1 SV=1	0.440014	598.08	668.044	1.11698	882.247	557.851	269.2	430.449	699.71	749.024	534.188	840.495	737.965	612.484	615.088
sp|Q14444|CAPR1_HUMAN	Caprin-1 OS=Homo sapiens OX=9606 GN=CAPRIN1 PE=1 SV=2	0.441471	759.661	836.756	1.10149	585.07	730.132	888.069	749.582	906.213	698.903	711.091	793.853	642.048	1017.22	1019.57
sp|Q9NQR4|NIT2_HUMAN	Omega-amidase NIT2 OS=Homo sapiens OX=9606 GN=NIT2 PE=1 SV=1	0.442122	48.2225	67.1137	1.39175	81.1371	26.8989	2.71042	0	156.793	21.7956	8.58178	139.09	10.1518	141.345	36.4007
sp|P63010|AP2B1_HUMAN	AP-2 complex subunit beta OS=Homo sapiens OX=9606 GN=AP2B1 PE=1 SV=1	0.442199	24.7559	25.5149	1.03066	59.9317	1.80296	11.1174	29.8387	18.3674	27.4771	37.9709	68.5747	0	21.029	0
sp|P48449|ERG7_HUMAN	Lanosterol synthase OS=Homo sapiens OX=9606 GN=LSS PE=1 SV=1	0.443699	176.871	237.781	1.34438	117.253	263.174	158.017	146.664	242.191	133.923	314.03	363.039	111.299	286.334	114.203
sp|Q96T60|PNKP_HUMAN	Bifunctional polynucleotide phosphatase/kinase OS=Homo sapiens OX=9606 GN=PNKP PE=1 SV=1	0.449022	47.8587	73.5146	1.53608	5.90967	13.7578	98.0863	40.1502	78.7467	50.5014	110.027	139.368	11.5308	40.1918	66.4557
sp|P68400|CSK21_HUMAN;sp|Q8NEV1|CSK23_HUMAN	Casein kinase II subunit alpha OS=Homo sapiens OX=9606 GN=CSNK2A1 PE=1 SV=1	0.451662	412.745	443.126	1.07361	306.271	562.634	232.571	779.475	289.792	305.724	478.96	414.167	467.189	434.495	420.821
sp|P12268|IMDH2_HUMAN	Inosine-5'-monophosphate dehydrogenase 2 OS=Homo sapiens OX=9606 GN=IMPDH2 PE=1 SV=2	0.453207	375.475	413.854	1.10222	309.819	415.943	172.412	545.773	343.337	465.563	366.835	405.373	358.077	509.59	429.396
sp|O94776|MTA2_HUMAN	Metastasis-associated protein MTA2 OS=Homo sapiens OX=9606 GN=MTA2 PE=1 SV=1	0.456532	111.297	139.923	1.2572	169.411	186.583	63.5948	97.7145	133.97	16.5085	212.421	157.318	93.588	182.43	53.8566
sp|P38646|GRP75_HUMAN	Stress-70 protein, mitochondrial OS=Homo sapiens OX=9606 GN=HSPA9 PE=1 SV=2	0.457487	2362.81	2886.94	1.22183	2058.42	1723.63	1768.73	3094.02	2522.66	3009.4	1673.32	2223.56	2218.42	4545.78	3773.65
sp|P35754|GLRX1_HUMAN	Glutaredoxin-1 OS=Homo sapiens OX=9606 GN=GLRX PE=1 SV=2	0.461181	392.391	684.448	1.7443	155.022	294.737	692.494	371.023	503.493	337.576	594.558	212.543	228.011	1850.2	536.922
sp|P68104|EF1A1_HUMAN;sp|Q5VTE0|EF1A3_HUMAN	Elongation factor 1-alpha 1 OS=Homo sapiens OX=9606 GN=EEF1A1 PE=1 SV=1	0.463282	16774.7	20030	1.19407	16370.4	13370.1	14903.5	22864.6	20731.7	12407.7	13160.5	14046	17421.3	32819.3	22703
sp|P62826|RAN_HUMAN	GTP-binding nuclear protein Ran OS=Homo sapiens OX=9606 GN=RAN PE=1 SV=3	0.463894	3185.67	3582.62	1.1246	2482.41	2394.39	3037.87	4234.95	4696.84	2267.56	4365.07	3164.45	2600.88	3042.57	4740.12
sp|Q86U42|PABP2_HUMAN	Polyadenylate-binding protein 2 OS=Homo sapiens OX=9606 GN=PABPN1 PE=1 SV=3	0.466498	676.19	840.05	1.24233	829.483	687.577	385.693	1037.46	566.863	550.063	562.796	641.728	494.54	1402.54	1098.65
sp|Q8IUE6|H2A2B_HUMAN	Histone H2A type 2-B OS=Homo sapiens OX=9606 GN=HIST2H2AB PE=1 SV=3	0.469737	4962.02	5348.96	1.07798	10035.4	4362.06	3110.2	4525.04	3185.99	4553.47	4378.48	4835.61	5473.41	6509.27	5548.02
sp|Q8N163|CCAR2_HUMAN	Cell cycle and apoptosis regulator protein 2 OS=Homo sapiens OX=9606 GN=CCAR2 PE=1 SV=2	0.470338	337.897	373.427	1.10515	231.322	376.661	447.57	343.663	381.901	246.263	274.029	323.161	460.479	378.991	430.475
sp|P61313|RL15_HUMAN	60S ribosomal protein L15 OS=Homo sapiens OX=9606 GN=RPL15 PE=1 SV=2	0.473255	1441.82	1731.66	1.20103	794.967	1062.68	1469.7	2023.07	1648.68	1651.81	2270.02	1741.53	835.692	2260.78	1550.29
sp|O00159|MYO1C_HUMAN	Unconventional myosin-Ic OS=Homo sapiens OX=9606 GN=MYO1C PE=1 SV=4	0.474598	686.831	788.142	1.14751	420.12	412.767	914.723	858.454	862.267	652.654	1116.54	651.395	500.951	888.701	783.122
sp|Q15056|IF4H_HUMAN	Eukaryotic translation initiation factor 4H OS=Homo sapiens OX=9606 GN=EIF4H PE=1 SV=5	0.476089	630.99	735.951	1.16634	868.892	611.765	362.356	414.342	553.445	975.141	564.162	654.489	458.008	1060.8	942.299
sp|P00505|AATM_HUMAN	Aspartate aminotransferase, mitochondrial OS=Homo sapiens OX=9606 GN=GOT2 PE=1 SV=3	0.476634	526.064	689.54	1.31075	529.184	884.404	229.256	897.56	368.098	247.882	793.196	432.742	271.791	1354.6	595.377
sp|O14974|MYPT1_HUMAN	Protein phosphatase 1 regulatory subunit 12A OS=Homo sapiens OX=9606 GN=PPP1R12A PE=1 SV=1	0.478387	301.909	339.847	1.12566	282.36	331.247	356.864	280.52	281.638	278.825	368.159	252.248	235.224	401.681	441.924
sp|Q96PV4|PNMA5_HUMAN	Paraneoplastic antigen-like protein 5 OS=Homo sapiens OX=9606 GN=PNMA5 PE=1 SV=2	0.480554	0.438836	27.1756	61.9265	0	0	0	0.851697	0	1.78132	0	135.878	0	0	0
sp|P51991|ROA3_HUMAN	Heterogeneous nuclear ribonucleoprotein A3 OS=Homo sapiens OX=9606 GN=HNRNPA3 PE=1 SV=2	0.486873	621.168	823.626	1.32593	644.272	495.339	708.395	492.334	706.978	679.687	1380.41	1035.46	313.046	805.088	584.125
sp|Q9HC38|GLOD4_HUMAN	Glyoxalase domain-containing protein 4 OS=Homo sapiens OX=9606 GN=GLOD4 PE=1 SV=1	0.487155	0.377314	5.70391	15.1171	0	0	1.91613	0	0.347757	0	0.188939	0	28.3306	0	0
sp|Q9Y3C8|UFC1_HUMAN	Ubiquitin-fold modifier-conjugating enzyme 1 OS=Homo sapiens OX=9606 GN=UFC1 PE=1 SV=3	0.490048	504.815	566.975	1.12314	394.687	822.102	460.858	326.034	369.231	655.976	567.913	431.292	398.938	753.019	683.714
sp|O75396|SC22B_HUMAN	Vesicle-trafficking protein SEC22b OS=Homo sapiens OX=9606 GN=SEC22B PE=1 SV=4	0.491757	307.875	343.839	1.11681	254.308	285.777	352.744	211.913	384.909	357.601	334.248	338.021	218.705	430.337	397.883
sp|O15479|MAGB2_HUMAN	Melanoma-associated antigen B2 OS=Homo sapiens OX=9606 GN=MAGEB2 PE=1 SV=3	0.492593	42.7035	81.6721	1.91254	27.5982	20.0085	44.0803	74.6219	36.0366	53.8757	84.6182	51.7259	7.77729	152.828	111.411
sp|P12956|XRCC6_HUMAN	X-ray repair cross-complementing protein 6 OS=Homo sapiens OX=9606 GN=XRCC6 PE=1 SV=2	0.493921	2262.89	2505.44	1.10719	2099.63	1981.51	2044.15	3132.88	2714.93	1604.26	1968.68	2174.55	2076.55	3384.45	2923
sp|P28070|PSB4_HUMAN	Proteasome subunit beta type-4 OS=Homo sapiens OX=9606 GN=PSMB4 PE=1 SV=4	0.495442	368.889	406.965	1.10322	133.77	148.824	335.522	510.863	279.702	804.652	414.13	245.745	296.167	481.785	596.997
sp|P50991|TCPD_HUMAN	T-complex protein 1 subunit delta OS=Homo sapiens OX=9606 GN=CCT4 PE=1 SV=4	0.500559	528.56	631.729	1.19519	584.518	530.764	353.164	769.78	546.292	386.841	860.699	396.459	385.432	907.148	608.907
sp|P55072|TERA_HUMAN	Transitional endoplasmic reticulum ATPase OS=Homo sapiens OX=9606 GN=VCP PE=1 SV=4	0.502658	3208.2	3554.62	1.10798	2563.25	2085.04	2970.4	3902.33	4213.34	3514.81	3167.26	3106.4	2588.52	4456.15	4454.74
sp|P47914|RL29_HUMAN	60S ribosomal protein L29 OS=Homo sapiens OX=9606 GN=RPL29 PE=1 SV=2	0.513252	724.402	895.998	1.23688	357.79	358.983	743.878	734.46	1139.86	1011.44	1298.36	1065.82	321.924	883.936	909.958
sp|Q14677|EPN4_HUMAN	Clathrin interactor 1 OS=Homo sapiens OX=9606 GN=CLINT1 PE=1 SV=1	0.513749	182.197	216.657	1.18913	65.0332	99.9761	327.965	204.25	213.043	182.916	302.743	198.964	88.7402	266.21	226.628
sp|Q9P2E9|RRBP1_HUMAN	Ribosome-binding protein 1 OS=Homo sapiens OX=9606 GN=RRBP1 PE=1 SV=5	0.517904	239.8	264.05	1.10113	106.977	158.073	358.652	301.126	307.844	206.128	283.663	321.454	233.579	305.175	176.382
sp|P09669|COX6C_HUMAN	Cytochrome c oxidase subunit 6C OS=Homo sapiens OX=9606 GN=COX6C PE=1 SV=2	0.519409	1019.04	1300.92	1.27662	525.936	1292.43	1454.11	879.2	1285.81	676.737	2433.25	1232.72	663.453	1468.77	706.414
sp|P38117|ETFB_HUMAN	Electron transfer flavoprotein subunit beta OS=Homo sapiens OX=9606 GN=ETFB PE=1 SV=3	0.521636	1068.76	1293.1	1.2099	804.568	1166.46	1055.79	1201.29	1356.22	828.245	861.535	906.332	912.809	1515	2269.82
sp|Q15651|HMGN3_HUMAN	High mobility group nucleosome-binding domain-containing protein 3 OS=Homo sapiens OX=9606 GN=HMGN3 PE=1 SV=2	0.522723	142.808	160.825	1.12616	233.87	220.458	96.0276	51.1105	193.808	61.5738	180.744	244.048	80.4101	147.257	151.665
sp|Q13200|PSMD2_HUMAN	26S proteasome non-ATPase regulatory subunit 2 OS=Homo sapiens OX=9606 GN=PSMD2 PE=1 SV=3	0.524662	475.127	584.995	1.23124	340.466	345.051	520.734	520.213	569.49	554.806	863.594	584.59	241.013	707.89	527.887
sp|Q14683|SMC1A_HUMAN	Structural maintenance of chromosomes protein 1A OS=Homo sapiens OX=9606 GN=SMC1A PE=1 SV=2	0.526257	589.105	650.597	1.10438	643.128	630.801	490.119	823.318	582.671	364.591	437.113	687.236	627.615	874.755	626.265
sp|P53999|TCP4_HUMAN	Activated RNA polymerase II transcriptional coactivator p15 OS=Homo sapiens OX=9606 GN=SUB1 PE=1 SV=3	0.529019	1175.22	1660.59	1.413	1429.41	1400.27	714.099	701.356	1538.63	1267.58	596.492	881.404	3081.51	1242.4	2501.16
sp|O43813|LANC1_HUMAN	LanC-like protein 1 OS=Homo sapiens OX=9606 GN=LANCL1 PE=1 SV=1	0.531965	6.20703	7.53225	1.2135	3.62142	26.8018	1.7149	2.47492	2.62918	0	0	35.5236	2.13767	0	0
sp|P06576|ATPB_HUMAN	ATP synthase subunit beta, mitochondrial OS=Homo sapiens OX=9606 GN=ATP5F1B PE=1 SV=3	0.532259	7640.12	8677.66	1.1358	7286.67	9680.35	6825.48	8562.59	6715.21	6770.41	8929.04	5675.04	7103.23	13471.2	8209.81
sp|Q14152|EIF3A_HUMAN	Eukaryotic translation initiation factor 3 subunit A OS=Homo sapiens OX=9606 GN=EIF3A PE=1 SV=1	0.540147	213.292	227.695	1.06753	181.233	262.478	230.022	266.367	197.337	142.313	183.083	258.643	205.058	260.244	231.447
sp|Q05519|SRS11_HUMAN	Serine/arginine-rich splicing factor 11 OS=Homo sapiens OX=9606 GN=SRSF11 PE=1 SV=1	0.542674	80.0985	86.1771	1.07589	108.212	120.879	35.7699	129.406	42.3957	43.9278	53.2408	86.5311	101.083	79.822	110.209
sp|P46783|RS10_HUMAN	40S ribosomal protein S10 OS=Homo sapiens OX=9606 GN=RPS10 PE=1 SV=1	0.543996	2096.03	2414.46	1.15192	2037.05	2489.51	1612.99	1945.41	2138.72	2352.5	2114.23	2090.78	1397.88	3582.22	2887.17
sp|P14550|AK1A1_HUMAN	Alcohol dehydrogenase [NADP(+)] OS=Homo sapiens OX=9606 GN=AKR1A1 PE=1 SV=3	0.551007	1115.59	1196.23	1.07228	537.721	945.752	1553.22	999.893	1457.59	1199.38	1209.88	888.371	1255.78	1346.96	1280.17
sp|Q92530|PSMF1_HUMAN	Proteasome inhibitor PI31 subunit OS=Homo sapiens OX=9606 GN=PSMF1 PE=1 SV=2	0.551253	469.993	495.178	1.05359	414.331	331.721	520.936	537.632	489.089	526.247	425.265	558.534	541.79	446.821	503.482
sp|Q03518|TAP1_HUMAN	Antigen peptide transporter 1 OS=Homo sapiens OX=9606 GN=TAP1 PE=1 SV=2	0.552524	373.143	387.344	1.03806	266.345	458.531	685.299	94.9862	328.125	405.568	419.359	386.031	330.637	424.25	376.44
sp|P62993|GRB2_HUMAN	Growth factor receptor-bound protein 2 OS=Homo sapiens OX=9606 GN=GRB2 PE=1 SV=1	0.559318	996.821	1242.33	1.24629	504.855	604.561	1491.59	1376.6	1006.74	996.58	2569.26	1019.21	619.534	1058.52	945.108
sp|P61224|RAP1B_HUMAN;sp|P62834|RAP1A_HUMAN;sp|A6NIZ1|RP1BL_HUMAN	Ras-related protein Rap-1b OS=Homo sapiens OX=9606 GN=RAP1B PE=1 SV=1	0.559805	577.978	610.748	1.0567	527.838	811.659	601.012	437.515	588.274	501.57	673.995	489.427	681.977	569.539	638.805
sp|Q15819|UB2V2_HUMAN	Ubiquitin-conjugating enzyme E2 variant 2 OS=Homo sapiens OX=9606 GN=UBE2V2 PE=1 SV=4	0.562488	772.148	868.708	1.12505	784.811	819.382	726.844	657.366	773.662	870.822	705.291	967.315	519.684	977.818	1173.43
sp|P18206|VINC_HUMAN	Vinculin OS=Homo sapiens OX=9606 GN=VCL PE=1 SV=4	0.571995	592.116	634.177	1.07104	444.205	348.14	1068.29	460.118	597.366	634.571	724.661	413.789	701.842	662.264	668.329
sp|P35637|FUS_HUMAN	RNA-binding protein FUS OS=Homo sapiens OX=9606 GN=FUS PE=1 SV=1	0.573027	356.871	382.41	1.07156	558.997	405.63	244.48	301.325	274.519	356.278	468.386	325.54	288.771	435.356	393.997
sp|P62899|RL31_HUMAN	60S ribosomal protein L31 OS=Homo sapiens OX=9606 GN=RPL31 PE=1 SV=1	0.57771	1435.38	1672.46	1.16517	839.552	1489.66	999.866	1683.23	1652.81	1947.13	1119.42	1217.03	1178.78	2685.19	2161.89
sp|Q9UBT2|SAE2_HUMAN	SUMO-activating enzyme subunit 2 OS=Homo sapiens OX=9606 GN=UBA2 PE=1 SV=2	0.577835	1059.91	1195.08	1.12753	498.08	655.134	1750.27	1437.7	1250.57	767.728	1832.02	1087.85	612.27	1305.33	1137.93
sp|Q96D70|R3HD4_HUMAN	R3H domain-containing protein 4 OS=Homo sapiens OX=9606 GN=R3HDM4 PE=1 SV=3	0.581242	1141.95	1942.14	1.70072	1306.02	605.063	1204.4	1048.23	1479.19	1208.8	4895.73	2193.58	436.739	1411.26	773.393
sp|Q9Y4L1|HYOU1_HUMAN	Hypoxia up-regulated protein 1 OS=Homo sapiens OX=9606 GN=HYOU1 PE=1 SV=1	0.581243	385.306	485.533	1.26012	117.53	258.818	421.697	386.575	697.552	429.666	876.339	459.956	155.885	579.831	355.655
sp|Q15046|SYK_HUMAN	Lysine--tRNA ligase OS=Homo sapiens OX=9606 GN=KARS PE=1 SV=3	0.586956	302.6	341.733	1.12932	211.82	342.726	302.934	282.916	222.274	452.932	242.875	208.36	391.091	385.873	480.464
sp|P27708|PYR1_HUMAN	CAD protein OS=Homo sapiens OX=9606 GN=CAD PE=1 SV=3	0.587304	294.688	330.512	1.12157	150.631	443.351	188.799	472.29	296.91	216.145	308.116	185.063	377.917	515.082	266.383
sp|P17987|TCPA_HUMAN	T-complex protein 1 subunit alpha OS=Homo sapiens OX=9606 GN=TCP1 PE=1 SV=1	0.590746	872.468	964.262	1.10521	1057.32	760.63	696.554	1214.9	835.681	669.723	999.185	684.052	810.948	1473.47	853.657
sp|P48444|COPD_HUMAN	Coatomer subunit delta OS=Homo sapiens OX=9606 GN=ARCN1 PE=1 SV=1	0.595517	559.622	599.641	1.07151	561.947	774.266	426.629	307.739	682.031	605.12	457.376	701.451	499.347	741.201	598.828
sp|O14828|SCAM3_HUMAN	Secretory carrier-associated membrane protein 3 OS=Homo sapiens OX=9606 GN=SCAMP3 PE=1 SV=3	0.595909	323.397	338.968	1.04815	297.566	414.186	251.61	306.348	288.822	381.846	390.547	310.367	296.273	311.823	385.827
sp|P11177|ODPB_HUMAN	Pyruvate dehydrogenase E1 component subunit beta, mitochondrial OS=Homo sapiens OX=9606 GN=PDHB PE=1 SV=3	0.596495	694.753	892.421	1.28452	753.105	797.982	519.599	632.272	786.617	678.944	287.463	1204.76	693.904	1192.87	1083.11
sp|P0DJI8|SAA1_HUMAN	Serum amyloid A-1 protein OS=Homo sapiens OX=9606 GN=SAA1 PE=1 SV=1	0.605441	7.43225	74.5811	10.0348	0	0	0	24.8852	3.89813	15.8101	1.88807	0	351.697	0	19.3207
sp|B2RPK0|HGB1A_HUMAN;sp|P09429|HMGB1_HUMAN	Putative high mobility group protein B1-like 1 OS=Homo sapiens OX=9606 GN=HMGB1P1 PE=5 SV=1	0.615011	629.726	764.194	1.21353	553.221	618.708	678.007	675.865	673.555	579.001	1388.6	392.496	515.687	797.983	726.197
sp|P62937|PPIA_HUMAN	Peptidyl-prolyl cis-trans isomerase A OS=Homo sapiens OX=9606 GN=PPIA PE=1 SV=2	0.618643	12947.6	13825.1	1.06777	14805.5	12378.3	11236.5	10866.6	14085.2	14313.4	10709.2	15311	18163.9	11475.3	13466
sp|O76021|RL1D1_HUMAN	Ribosomal L1 domain-containing protein 1 OS=Homo sapiens OX=9606 GN=RSL1D1 PE=1 SV=3	0.621862	232.913	242.898	1.04287	175.484	395.378	60.3823	194.207	365.048	206.981	271.762	354.49	228.448	182.949	176.842
sp|P31153|METK2_HUMAN	S-adenosylmethionine synthase isoform type-2 OS=Homo sapiens OX=9606 GN=MAT2A PE=1 SV=1	0.630008	1046.97	1129.6	1.07892	891.91	1023.22	1002.15	1344.49	985.346	1034.71	835.516	860.468	1160.4	1433.22	1358.42
sp|P10515|ODP2_HUMAN	Dihydrolipoyllysine-residue acetyltransferase component of pyruvate dehydrogenase complex, mitochondrial OS=Homo sapiens OX=9606 GN=DLAT PE=1 SV=3	0.630728	182.776	266.383	1.45743	137.964	367.955	136.931	110.185	205.629	137.992	108.369	624.487	106.542	364.514	128.003
sp|P43243|MATR3_HUMAN	Matrin-3 OS=Homo sapiens OX=9606 GN=MATR3 PE=1 SV=2	0.635551	1352.22	1423.14	1.05245	1787.67	1335.21	996.581	1510.86	1210.24	1272.76	1226.69	1309.72	1195.75	1703.61	1679.95
sp|P16157|ANK1_HUMAN	Ankyrin-1 OS=Homo sapiens OX=9606 GN=ANK1 PE=1 SV=3	0.63746	299.147	355.334	1.18782	210.659	168.999	270.988	330.069	427.619	386.551	631.516	260.621	180.487	438.322	265.725
sp|Q14166|TTL12_HUMAN	Tubulin--tyrosine ligase-like protein 12 OS=Homo sapiens OX=9606 GN=TTLL12 PE=1 SV=2	0.639397	424.7	434.156	1.02226	486.28	509.414	467.082	362.008	272.109	451.31	252.439	344.863	129.978	618.356	825.146
sp|O15371|EIF3D_HUMAN	Eukaryotic translation initiation factor 3 subunit D OS=Homo sapiens OX=9606 GN=EIF3D PE=1 SV=1	0.641092	137.353	164.207	1.19552	94.5516	130.736	153.618	133.196	215.172	96.8433	86.2277	130.561	104.061	217.757	282.431
sp|P49458|SRP09_HUMAN	Signal recognition particle 9 kDa protein OS=Homo sapiens OX=9606 GN=SRP9 PE=1 SV=2	0.641672	306.936	320.065	1.04277	346.733	332.633	217.148	221.304	596.772	127.026	342.727	382.089	222.213	412.171	241.124
sp|Q9UBE0|SAE1_HUMAN	SUMO-activating enzyme subunit 1 OS=Homo sapiens OX=9606 GN=SAE1 PE=1 SV=1	0.643525	248.978	305.471	1.2269	283.346	316.016	173.081	284.192	259.028	178.205	125.991	465.239	348.044	187.702	400.378
sp|Q02218|ODO1_HUMAN;sp|Q9ULD0|OGDHL_HUMAN	2-oxoglutarate dehydrogenase, mitochondrial OS=Homo sapiens OX=9606 GN=OGDH PE=1 SV=3	0.644327	1266.28	1370.12	1.082	672.054	642.673	1890.04	1354.68	1726	1312.24	1925.16	1249.24	775.283	1545.06	1355.86
sp|P09543|CN37_HUMAN	2',3'-cyclic-nucleotide 3'-phosphodiesterase OS=Homo sapiens OX=9606 GN=CNP PE=1 SV=2	0.64494	76.8929	92.8415	1.20741	28.0657	58.575	104.766	123.779	98.2724	47.8986	143.153	74.1882	29.8125	136.257	80.7965
sp|P08238|HS90B_HUMAN	Heat shock protein HSP 90-beta OS=Homo sapiens OX=9606 GN=HSP90AB1 PE=1 SV=4	0.644997	5359.51	6094.38	1.13712	4343.59	5056.95	4562.31	10226.3	4377.64	3590.23	2944.8	4523.91	6240.95	7366.55	9395.7
sp|P11908|PRPS2_HUMAN;sp|P21108|PRPS3_HUMAN;sp|P60891|PRPS1_HUMAN	Ribose-phosphate pyrophosphokinase 2 OS=Homo sapiens OX=9606 GN=PRPS2 PE=1 SV=2	0.653801	503.707	541.931	1.07588	350.947	397.311	702.415	724.821	347.12	499.63	713.85	626.197	490.413	545.989	333.205
sp|P24752|THIL_HUMAN	Acetyl-CoA acetyltransferase, mitochondrial OS=Homo sapiens OX=9606 GN=ACAT1 PE=1 SV=1	0.655707	314.891	356.564	1.13234	370.912	458.055	313.916	107.973	387.187	251.301	304.001	610.991	316.204	376.763	174.862
sp|O43681|ASNA_HUMAN	ATPase ASNA1 OS=Homo sapiens OX=9606 GN=ASNA1 PE=1 SV=2	0.658922	2455.91	2799.77	1.14002	1934.53	2545.53	2748.97	2302.57	2861.2	2342.63	3638.58	2059.23	1725.59	4305.6	2269.86
sp|P06733|ENOA_HUMAN	Alpha-enolase OS=Homo sapiens OX=9606 GN=ENO1 PE=1 SV=2	0.661568	8168.18	8892.63	1.08869	7705.4	9625.21	7444.86	8246.14	6934.64	9052.83	8397.01	6555.65	6521.45	12452.7	10536.4
sp|Q9Y490|TLN1_HUMAN	Talin-1 OS=Homo sapiens OX=9606 GN=TLN1 PE=1 SV=3	0.668151	2353.33	2421.77	1.02908	2175.1	2484.41	2516.71	2490.96	2333.95	2118.84	1016.78	1410.03	2925.07	4583.45	2173.5
sp|P55268|LAMB2_HUMAN	Laminin subunit beta-2 OS=Homo sapiens OX=9606 GN=LAMB2 PE=1 SV=2	0.671927	12.1521	43.7842	3.60302	4.31201	17.55	29.2328	5.89955	7.68723	8.23076	0	39.6531	105.541	4.85539	68.8714
sp|O75608|LYPA1_HUMAN	Acyl-protein thioesterase 1 OS=Homo sapiens OX=9606 GN=LYPLA1 PE=1 SV=1	0.675013	514.177	525.807	1.02262	505.335	963.838	326.234	393.882	528.781	366.989	489.788	522.762	407.306	584.744	624.435
sp|P26447|S10A4_HUMAN	Protein S100-A4 OS=Homo sapiens OX=9606 GN=S100A4 PE=1 SV=1	0.676223	674.255	903.046	1.33932	609.817	654.457	783.191	236.782	1106.71	654.57	383.994	310.672	863.223	973.983	1983.36
sp|Q9NZ01|TECR_HUMAN	Very-long-chain enoyl-CoA reductase OS=Homo sapiens OX=9606 GN=TECR PE=1 SV=1	0.679202	46.6442	59.6452	1.27873	13.386	32.3296	39.3137	92.176	80.5767	22.0834	89.7534	73.2574	41.6992	84.019	9.49677
sp|P02649|APOE_HUMAN	Apolipoprotein E OS=Homo sapiens OX=9606 GN=APOE PE=1 SV=1	0.683516	169.911	178.293	1.04933	35.6219	90.5764	224.11	225.727	130.794	312.634	178.061	132.285	133.267	105.89	341.962
sp|P09601|HMOX1_HUMAN	Heme oxygenase 1 OS=Homo sapiens OX=9606 GN=HMOX1 PE=1 SV=1	0.687563	137.46	154.822	1.12631	95.2921	30.2806	224.77	51.3861	173.809	249.221	241.466	171.755	35.1753	137.773	187.943
sp|P62857|RS28_HUMAN	40S ribosomal protein S28 OS=Homo sapiens OX=9606 GN=RPS28 PE=1 SV=1	0.688427	1957.84	2070.26	1.05742	1777.86	2249.54	1631.63	1944.45	1827.17	2316.39	1671.21	1985.43	1644.79	2739.2	2310.67
sp|P13639|EF2_HUMAN	Elongation factor 2 OS=Homo sapiens OX=9606 GN=EEF2 PE=1 SV=4	0.691505	3731.59	3990	1.06925	2819.32	3540.18	3425.15	4396.47	4346.51	3861.92	4092.65	3410.53	2735.25	5404.38	4307.16
sp|P20700|LMNB1_HUMAN	Lamin-B1 OS=Homo sapiens OX=9606 GN=LMNB1 PE=1 SV=2	0.692391	1835.51	2082.99	1.13483	2567.57	1365.06	1447.38	1895.57	1978.87	1758.62	1265.66	1311	2356.36	3365.92	2116.04
sp|P22314|UBA1_HUMAN	Ubiquitin-like modifier-activating enzyme 1 OS=Homo sapiens OX=9606 GN=UBA1 PE=1 SV=3	0.693325	4283.87	5122.98	1.19588	4059.92	3286.08	3700.35	6212.85	3562.47	4881.54	2147.65	3773.87	4525.46	8477.86	6690.05
sp|P42766|RL35_HUMAN	60S ribosomal protein L35 OS=Homo sapiens OX=9606 GN=RPL35 PE=1 SV=2	0.699367	84.8603	114.759	1.35233	16.8012	108.112	14.4184	269.418	89.3554	11.0572	0	125.347	6.59618	345.582	96.2714
sp|Q9H9T3|ELP3_HUMAN	Elongator complex protein 3 OS=Homo sapiens OX=9606 GN=ELP3 PE=1 SV=2	0.701386	198.917	201.818	1.01458	240.976	293.234	181.085	243.985	199.203	35.0206	275.038	269.537	146.939	152.304	165.272
sp|P30038|AL4A1_HUMAN	Delta-1-pyrroline-5-carboxylate dehydrogenase, mitochondrial OS=Homo sapiens OX=9606 GN=ALDH4A1 PE=1 SV=3	0.703711	2626.12	2829.61	1.07749	1600.47	2005.03	2977.96	2467.64	2386.56	4319.07	1447.44	3196.35	3215.75	3003.6	3284.91
sp|Q2TAY7|SMU1_HUMAN	WD40 repeat-containing protein SMU1 OS=Homo sapiens OX=9606 GN=SMU1 PE=1 SV=2	0.703875	1086.56	1165.93	1.07305	790.104	1328.35	845.853	1594.82	993.775	966.443	675.586	1086.86	1365.53	1459.17	1242.49
sp|P36578|RL4_HUMAN	60S ribosomal protein L4 OS=Homo sapiens OX=9606 GN=RPL4 PE=1 SV=5	0.704363	1122.09	1201.58	1.07083	850.186	1234.12	849.027	1927.05	806.64	1065.54	677.095	1075.09	1437.75	1571.6	1246.34
sp|P52209|6PGD_HUMAN	6-phosphogluconate dehydrogenase, decarboxylating OS=Homo sapiens OX=9606 GN=PGD PE=1 SV=3	0.704676	1253.23	1303.58	1.04018	895.581	1246.02	1623.67	824.877	1135.19	1794.02	970.39	1433.4	1143.16	1337.68	1633.28
sp|Q99714|HCD2_HUMAN	3-hydroxyacyl-CoA dehydrogenase type-2 OS=Homo sapiens OX=9606 GN=HSD17B10 PE=1 SV=3	0.705353	612.566	631.576	1.03103	453.798	605.302	557.279	805.136	425.716	828.164	632.61	767.027	513.571	656.884	587.787
sp|Q9Y6W5|WASF2_HUMAN	Wiskott-Aldrich syndrome protein family member 2 OS=Homo sapiens OX=9606 GN=WASF2 PE=1 SV=3	0.720759	143.613	148.972	1.03731	167.153	210.558	147.423	159.195	132.983	44.3666	102.325	122.173	172.638	212.455	135.267
sp|P49189|AL9A1_HUMAN	4-trimethylaminobutyraldehyde dehydrogenase OS=Homo sapiens OX=9606 GN=ALDH9A1 PE=1 SV=3	0.735972	272.239	283.703	1.04211	191.762	257.842	422.566	264.81	289.128	207.324	226.563	377.805	260.525	326.544	227.079
sp|P35232|PHB_HUMAN	Prohibitin OS=Homo sapiens OX=9606 GN=PHB PE=1 SV=1	0.736568	2136.84	2218.31	1.03813	1315.59	3187.69	1412.64	2612.22	1863.37	2429.53	1386.72	2291.83	2420.18	2506.05	2486.78
sp|O75400|PR40A_HUMAN	Pre-mRNA-processing factor 40 homolog A OS=Homo sapiens OX=9606 GN=PRPF40A PE=1 SV=2	0.740947	518.55	534.747	1.03124	576.89	526.643	422.703	615.661	436.549	532.856	516	428.475	631.836	591.07	506.356
sp|P22102|PUR2_HUMAN	Trifunctional purine biosynthetic protein adenosine-3 OS=Homo sapiens OX=9606 GN=GART PE=1 SV=1	0.748742	422.307	434.091	1.0279	347.515	591.673	328.626	511.71	416.618	337.701	341.216	520.748	405.624	419.253	483.612
sp|P13498|CY24A_HUMAN	Cytochrome b-245 light chain OS=Homo sapiens OX=9606 GN=CYBA PE=1 SV=3	0.749219	154.21	213.371	1.38363	33.6153	137.938	398.346	21.2538	77.3504	256.759	41.1099	24.9164	178.371	271.926	550.529
sp|P34932|HSP74_HUMAN	Heat shock 70 kDa protein 4 OS=Homo sapiens OX=9606 GN=HSPA4 PE=1 SV=4	0.752624	126.012	128.414	1.01906	181.787	86.3106	73.1062	215.068	98.8345	100.967	92.4103	142.541	171.267	138.755	97.0944
sp|Q14690|RRP5_HUMAN	Protein RRP5 homolog OS=Homo sapiens OX=9606 GN=PDCD11 PE=1 SV=3	0.759327	96.3194	113.742	1.18089	37.6104	10.4584	42.7574	176.426	173.635	137.029	11.413	194.328	70.0464	167.801	125.123
sp|Q5JTH9|RRP12_HUMAN	RRP12-like protein OS=Homo sapiens OX=9606 GN=RRP12 PE=1 SV=2	0.759666	10.2474	11.1724	1.09027	0	14.3608	8.36711	11.8366	10.5345	16.3856	0.459008	21.9609	24.7825	1.22	7.43973
sp|P10909|CLUS_HUMAN	Clusterin OS=Homo sapiens OX=9606 GN=CLU PE=1 SV=1	0.764891	1005.94	1016.09	1.0101	316.911	424.446	1315.34	1761.28	1602.05	615.603	758.768	715.357	635.48	973.007	1997.86
sp|Q6P2Q9|PRP8_HUMAN	Pre-mRNA-processing-splicing factor 8 OS=Homo sapiens OX=9606 GN=PRPF8 PE=1 SV=2	0.776689	815.037	876.886	1.07589	839.855	760.303	901.49	663.404	758.836	966.333	681.518	559.871	883.659	1244.13	1015.25
sp|P09525|ANXA4_HUMAN	Annexin A4 OS=Homo sapiens OX=9606 GN=ANXA4 PE=1 SV=4	0.780345	256.619	298.902	1.16477	328.732	164.414	323.018	135.69	132.386	455.477	92.2976	908.274	226.197	115.642	152.1
sp|P42331|RHG25_HUMAN	Rho GTPase-activating protein 25 OS=Homo sapiens OX=9606 GN=ARHGAP25 PE=1 SV=2	0.780404	86.2413	93.9783	1.08971	116.629	130.821	28.3379	46.6332	119.527	75.4996	30.6006	85.7184	90.7881	124.715	138.069
sp|Q86UX7|URP2_HUMAN	Fermitin family homolog 3 OS=Homo sapiens OX=9606 GN=FERMT3 PE=1 SV=1	0.782567	861.126	911.938	1.05901	892.872	894.519	1024.93	803.762	642.702	907.968	1146.24	625.269	713.719	1151.24	923.218
sp|Q9UJU6|DBNL_HUMAN	Drebrin-like protein OS=Homo sapiens OX=9606 GN=DBNL PE=1 SV=1	0.78726	695.362	701.946	1.00947	630.797	456.101	618.601	896.617	736.827	833.228	283.789	467.128	888.961	898.819	971.035
sp|Q15942|ZYX_HUMAN	Zyxin OS=Homo sapiens OX=9606 GN=ZYX PE=1 SV=1	0.787696	311.143	324.68	1.04351	266.281	261.301	516.095	68.5112	279.811	474.858	209.506	158.251	323.086	329.054	603.505
sp|P24666|PPAC_HUMAN	Low molecular weight phosphotyrosine protein phosphatase OS=Homo sapiens OX=9606 GN=ACP1 PE=1 SV=3	0.788965	1000.12	1016.07	1.01595	723.664	1045.34	1330.75	950.186	1018.91	931.866	906.229	1077.53	1057.16	1141.45	898.009
sp|P31146|COR1A_HUMAN	Coronin-1A OS=Homo sapiens OX=9606 GN=CORO1A PE=1 SV=4	0.789427	8344.14	9711.08	1.16382	13642.2	4675.56	7387.71	7627.28	6370.79	10361.3	6016.14	4068.91	8309.36	12455.6	17705.3
sp|P15153|RAC2_HUMAN	Ras-related C3 botulinum toxin substrate 2 OS=Homo sapiens OX=9606 GN=RAC2 PE=1 SV=1	0.79379	638.373	672.503	1.05346	874.171	491.857	645.841	735.268	587.482	495.62	542.9	440.434	688.55	791.748	898.885
sp|P62913|RL11_HUMAN	60S ribosomal protein L11 OS=Homo sapiens OX=9606 GN=RPL11 PE=1 SV=2	0.794292	1656.72	1695.23	1.02325	1323.67	1600.99	1289.77	1427.49	1360.82	2937.57	1291.85	1493.26	1403.79	2218.68	2068.58
sp|Q14697|GANAB_HUMAN	Neutral alpha-glucosidase AB OS=Homo sapiens OX=9606 GN=GANAB PE=1 SV=3	0.801879	2778.16	2856.09	1.02805	2096.29	2896.24	2867.34	2496.6	3086.41	3226.07	3415.87	2792.52	2500.22	3288.72	2283.13
sp|Q9Y5Y2|NUBP2_HUMAN	Cytosolic Fe-S cluster assembly factor NUBP2 OS=Homo sapiens OX=9606 GN=NUBP2 PE=1 SV=1	0.807697	8.02854	19.1822	2.38925	6.50985	14.3371	0	7.9323	0	19.392	0	0	21.139	0	74.7721
sp|P33992|MCM5_HUMAN	DNA replication licensing factor MCM5 OS=Homo sapiens OX=9606 GN=MCM5 PE=1 SV=5	0.811019	128.798	147.627	1.14619	301.39	136.369	47.1997	83.2516	149.57	55.0088	26.2484	195.413	112.743	164.172	239.559
sp|Q16401|PSMD5_HUMAN	26S proteasome non-ATPase regulatory subunit 5 OS=Homo sapiens OX=9606 GN=PSMD5 PE=1 SV=3	0.829523	18.1802	23.3752	1.28575	2.37799	0	24.1472	50.2	11.0121	21.3443	0	30.6744	79.751	4.29942	2.15143
sp|P25788|PSA3_HUMAN	Proteasome subunit alpha type-3 OS=Homo sapiens OX=9606 GN=PSMA3 PE=1 SV=2	0.831453	729.35	773.209	1.06013	444.493	797.247	699.112	1284.39	480.419	670.439	341.658	669.279	981.062	921.278	952.768
sp|P02786|TFR1_HUMAN	Transferrin receptor protein 1 OS=Homo sapiens OX=9606 GN=TFRC PE=1 SV=2	0.833463	693.467	1013.04	1.46084	626.763	836.794	244.652	317.064	839.33	1296.2	383.315	139.619	663.028	2060.96	1818.3
sp|Q9UHD8|SEPT9_HUMAN	Septin-9 OS=Homo sapiens OX=9606 GN=SEPT9 PE=1 SV=2	0.850169	551.879	579.78	1.05056	880.952	441.609	554.24	543.028	327.664	563.783	482.349	346.864	467.551	811.759	790.376
sp|O95433|AHSA1_HUMAN	Activator of 90 kDa heat shock protein ATPase homolog 1 OS=Homo sapiens OX=9606 GN=AHSA1 PE=1 SV=1	0.857651	229.2	234.093	1.02135	94.0561	148.213	292.612	522.518	187.546	130.253	359.652	205.654	72.5625	266.859	265.737
sp|O00170|AIP_HUMAN	AH receptor-interacting protein OS=Homo sapiens OX=9606 GN=AIP PE=1 SV=2	0.858002	412.535	435.977	1.05682	410.863	469.292	441.879	457.564	394.79	300.821	599.839	355.718	151.138	620.672	452.517
sp|P67936|TPM4_HUMAN;sp|P07951|TPM2_HUMAN;sp|P09493|TPM1_HUMAN	Tropomyosin alpha-4 chain OS=Homo sapiens OX=9606 GN=TPM4 PE=1 SV=3	0.859842	10285	10871.6	1.05703	10343.9	10692.6	10880.8	8056.52	8224.81	13511.5	8551.3	6457.07	11882.6	14710.9	12756.2
sp|Q8WYJ6|SEPT1_HUMAN	Septin-1 OS=Homo sapiens OX=9606 GN=SEPT1 PE=1 SV=2	0.869291	262.413	291.347	1.11026	377.956	115.726	158.635	321.872	395.048	205.244	155.793	147.62	274.027	624.137	255.157
sp|P35658|NU214_HUMAN	Nuclear pore complex protein Nup214 OS=Homo sapiens OX=9606 GN=NUP214 PE=1 SV=2	0.871436	350.763	372.896	1.0631	458.861	482.228	274.275	280.168	281.508	327.537	729.395	174.526	236.538	449.151	274.871
sp|Q92619|HMHA1_HUMAN	Rho GTPase-activating protein 45 OS=Homo sapiens OX=9606 GN=ARHGAP45 PE=1 SV=2	0.872499	97.4119	98.2445	1.00855	149.025	100.186	85.5032	71.544	105.057	73.1563	113.801	51.2743	136.289	129.882	59.9762
sp|Q13501|SQSTM_HUMAN	Sequestosome-1 OS=Homo sapiens OX=9606 GN=SQSTM1 PE=1 SV=1	0.874099	115.807	176.213	1.52162	33.3335	2.446	8.5823	235.794	175.954	238.729	66.0815	0	134.566	345.001	335.419
sp|Q12912|LRMP_HUMAN	Lymphoid-restricted membrane protein OS=Homo sapiens OX=9606 GN=LRMP PE=1 SV=3	0.882436	443.796	444.952	1.00261	670.183	707.201	446.656	342.084	357.862	138.79	408.028	482.893	196.25	705.813	431.778
sp|P54578|UBP14_HUMAN	Ubiquitin carboxyl-terminal hydrolase 14 OS=Homo sapiens OX=9606 GN=USP14 PE=1 SV=3	0.893118	281.078	309.455	1.10096	271.939	262.906	223.569	281.906	389.51	256.638	129.211	460.55	321.854	368.894	266.765
sp|P07237|PDIA1_HUMAN	Protein disulfide-isomerase OS=Homo sapiens OX=9606 GN=P4HB PE=1 SV=3	0.893338	719.434	745.176	1.03578	463.299	536.464	907.607	612.127	1055.81	741.294	914.969	613.006	413.189	755.527	1029.19
sp|P29218|IMPA1_HUMAN	Inositol monophosphatase 1 OS=Homo sapiens OX=9606 GN=IMPA1 PE=1 SV=1	0.894089	192.15	236.715	1.23193	148.312	433.269	187.597	164.418	79.0285	140.275	28.4497	227.219	259.091	287.499	381.313
sp|O75937|DNJC8_HUMAN	DnaJ homolog subfamily C member 8 OS=Homo sapiens OX=9606 GN=DNAJC8 PE=1 SV=2	0.894788	25.8558	27.9077	1.07936	4.37304	1.91833	24.3391	49.7196	31.9199	42.865	46.3259	49.805	0	14.8956	28.5122
sp|Q9BWF3|RBM4_HUMAN	RNA-binding protein 4 OS=Homo sapiens OX=9606 GN=RBM4 PE=1 SV=1	0.895864	6.15596	18.3137	2.97495	9.61906	21.9714	0	0	5.34536	0	76.5776	14.9909	0	0	0
sp|P84103|SRSF3_HUMAN	Serine/arginine-rich splicing factor 3 OS=Homo sapiens OX=9606 GN=SRSF3 PE=1 SV=1	0.897235	2007.88	2108.02	1.04988	2292.28	2353.92	1353.7	3012.86	1447.29	1587.23	1000.67	1739.75	2766.46	2558.89	2474.36
sp|P53618|COPB_HUMAN	Coatomer subunit beta OS=Homo sapiens OX=9606 GN=COPB1 PE=1 SV=3	0.901234	507.864	556.372	1.09551	424.822	613.569	447.895	415.687	513.157	632.052	369.213	378.11	377.661	725.704	931.172
sp|P54819|KAD2_HUMAN	Adenylate kinase 2, mitochondrial OS=Homo sapiens OX=9606 GN=AK2 PE=1 SV=2	0.904114	1203.01	1255.88	1.04395	1104.28	1204.14	1230.82	1251.1	1408.4	1019.3	1548.21	1252.53	806.016	1628.58	1044.07
sp|P80723|BASP1_HUMAN	Brain acid soluble protein 1 OS=Homo sapiens OX=9606 GN=BASP1 PE=1 SV=2	0.911024	138.815	191.299	1.37808	76.5627	316.545	89.8554	133.737	122.164	94.0264	75.8238	50.0143	68.362	469.194	293.101
sp|P30740|ILEU_HUMAN	Leukocyte elastase inhibitor OS=Homo sapiens OX=9606 GN=SERPINB1 PE=1 SV=1	0.912718	1802.83	1813.54	1.00594	1527.57	1766.15	2194.9	1707.61	1933.74	1686.99	1484.09	1264.69	1835.55	2089.94	2393.43
sp|P48735|IDHP_HUMAN	Isocitrate dehydrogenase [NADP], mitochondrial OS=Homo sapiens OX=9606 GN=IDH2 PE=1 SV=2	0.914123	1192.33	1232.71	1.03386	1579.5	1239.71	1298.32	623.955	1257.08	1155.44	612.991	1230.54	1381.03	1490.36	1448.61
sp|P33993|MCM7_HUMAN	DNA replication licensing factor MCM7 OS=Homo sapiens OX=9606 GN=MCM7 PE=1 SV=4	0.91866	607.466	678.188	1.11642	852.725	642.801	400.356	715.329	625.532	408.053	220.008	827.955	587.351	1048.41	707.213
sp|P58546|MTPN_HUMAN	Myotrophin OS=Homo sapiens OX=9606 GN=MTPN PE=1 SV=2	0.919418	7.6797	13.308	1.73288	5.56252	4.68125	13.933	6.99324	0	14.9082	18.6755	33.8172	0	14.0473	0
sp|Q13043|STK4_HUMAN	Serine/threonine-protein kinase 4 OS=Homo sapiens OX=9606 GN=STK4 PE=1 SV=2	0.921388	810.825	820.508	1.01194	966.727	750.314	680.71	1200.79	673.946	592.455	413.075	751.223	717.609	1229.91	990.727
sp|P18077|RL35A_HUMAN	60S ribosomal protein L35a OS=Homo sapiens OX=9606 GN=RPL35A PE=1 SV=2	0.924055	1081.89	1108.68	1.02477	1094.94	1134.97	881.271	1632.86	840.09	907.177	612.347	1155.3	1309.26	1281.96	1184.52
sp|Q16666|IF16_HUMAN	Gamma-interferon-inducible protein 16 OS=Homo sapiens OX=9606 GN=IFI16 PE=1 SV=3	0.926618	88.8127	96.4566	1.08607	29.4657	324.209	17.9018	16.8443	121.887	22.568	228.69	43.8729	2.6588	133.87	73.1913
sp|Q08257|QOR_HUMAN	Quinone oxidoreductase OS=Homo sapiens OX=9606 GN=CRYZ PE=1 SV=1	0.930817	61.1172	113.854	1.86289	63.4179	37.7682	85.6955	48.3547	68.2537	63.2134	267.75	193.368	9.11324	27.7716	71.2699
sp|P42167|LAP2B_HUMAN	Lamina-associated polypeptide 2, isoforms beta/gamma OS=Homo sapiens OX=9606 GN=TMPO PE=1 SV=2	0.932709	1114.05	1149.47	1.03179	1410.43	1247.7	924.25	1357.24	893.862	850.819	828.682	888.059	1316.88	1727.18	986.53
sp|Q16555|DPYL2_HUMAN	Dihydropyrimidinase-related protein 2 OS=Homo sapiens OX=9606 GN=DPYSL2 PE=1 SV=1	0.936648	837.327	873.923	1.04371	676.872	653.314	1230.13	756.084	863.35	844.214	499.662	483.132	1349.52	930.881	1106.42
sp|Q9NRX4|PHP14_HUMAN	14 kDa phosphohistidine phosphatase OS=Homo sapiens OX=9606 GN=PHPT1 PE=1 SV=1	0.941803	316.592	324.22	1.02409	155.825	220.245	451.729	266.193	431.674	373.886	567.245	304.812	119.834	355.468	273.741
sp|Q99733|NP1L4_HUMAN	Nucleosome assembly protein 1-like 4 OS=Homo sapiens OX=9606 GN=NAP1L4 PE=1 SV=1	0.941976	7.1486	13.2263	1.8502	0	36.6789	2.90462	2.57365	0	0.734393	1.98074	0.17436	62.8124	1.16405	0
sp|Q5SSJ5|HP1B3_HUMAN	Heterochromatin protein 1-binding protein 3 OS=Homo sapiens OX=9606 GN=HP1BP3 PE=1 SV=1	0.942675	449.566	457.535	1.01773	577.108	650.759	373.049	269.671	494.332	332.477	598.025	546.85	508.354	396.643	237.804
sp|Q86XR2|NIBL2_HUMAN	Niban-like protein 2 OS=Homo sapiens OX=9606 GN=FAM129C PE=1 SV=2	0.943513	209.076	380.168	1.81833	327.728	241.803	28.5482	357.811	207.276	91.2896	27.1521	103.509	97.9232	1323.23	349.028
sp|P50453|SPB9_HUMAN	Serpin B9 OS=Homo sapiens OX=9606 GN=SERPINB9 PE=1 SV=1	0.949971	1060.96	1068	1.00663	1384.56	1247.23	1055.26	1115.11	838.427	725.187	847.346	1077.78	907.209	1508.41	999.25
sp|Q5RKV6|EXOS6_HUMAN	Exosome complex component MTR3 OS=Homo sapiens OX=9606 GN=EXOSC6 PE=1 SV=1	0.952393	6.16998	49.8301	8.07622	3.13107	19.5575	0	0	4.70871	9.62259	0	0	0	12.1348	237.016
sp|P33316|DUT_HUMAN	Deoxyuridine 5'-triphosphate nucleotidohydrolase, mitochondrial OS=Homo sapiens OX=9606 GN=DUT PE=1 SV=4	0.954737	176.19	180.908	1.02678	87.0576	161.67	186.96	306.902	178.733	135.814	268.317	204.699	75.1857	199.668	156.67
sp|Q9NZL9|MAT2B_HUMAN	Methionine adenosyltransferase 2 subunit beta OS=Homo sapiens OX=9606 GN=MAT2B PE=1 SV=1	0.954933	852.96	943.339	1.10596	819.137	615.026	758.286	1088.91	662.813	1173.59	353.349	803.31	752.681	1415.26	1392.1
sp|Q96K17|BT3L4_HUMAN	Transcription factor BTF3 homolog 4 OS=Homo sapiens OX=9606 GN=BTF3L4 PE=1 SV=1	0.955099	518.263	521.587	1.00641	386.825	399.25	593.062	433.242	761.751	535.449	556.318	599.392	272.736	702.845	476.643
sp|Q9H3N1|TMX1_HUMAN	Thioredoxin-related transmembrane protein 1 OS=Homo sapiens OX=9606 GN=TMX1 PE=1 SV=1	0.957666	1106.29	1123.99	1.016	686.472	774.275	1542.41	1190.39	1434.2	1009.96	941.375	842.223	748.033	1624.71	1463.6
sp|P49368|TCPG_HUMAN	T-complex protein 1 subunit gamma OS=Homo sapiens OX=9606 GN=CCT3 PE=1 SV=4	0.967885	1635.07	1687.88	1.0323	1710.62	1432.49	1319.03	2188.97	1618.74	1540.58	1791.16	1057.41	1213.92	2627.52	1749.4
sp|P01903|DRA_HUMAN	HLA class II histocompatibility antigen, DR alpha chain OS=Homo sapiens OX=9606 GN=HLA-DRA PE=1 SV=1	0.972157	1722.28	1752.34	1.01746	2181.76	739.931	931.152	1420.44	4012.46	1047.94	1186.13	1060.23	1131.64	4294.06	1089.65
sp|P54886|P5CS_HUMAN	Delta-1-pyrroline-5-carboxylate synthase OS=Homo sapiens OX=9606 GN=ALDH18A1 PE=1 SV=2	0.975804	103.987	124.853	1.20066	106.891	125.02	27.4104	201.573	112.055	50.9717	55.613	79.2595	35.7416	92.1133	361.538
sp|Q07020|RL18_HUMAN	60S ribosomal protein L18 OS=Homo sapiens OX=9606 GN=RPL18 PE=1 SV=2	0.983534	500.008	529.813	1.05961	448.543	545.265	354.075	791.457	399.284	461.426	192.194	520.864	673.804	634.596	627.605
sp|P60842|IF4A1_HUMAN;sp|P38919|IF4A3_HUMAN	Eukaryotic initiation factor 4A-I OS=Homo sapiens OX=9606 GN=EIF4A1 PE=1 SV=1	0.987815	3375.51	3476.63	1.02996	2641.21	3923.92	3167.67	4255.05	3059.24	3205.99	2184.25	2560.08	3441.21	4817.74	4379.86
sp|P83881|RL36A_HUMAN;sp|Q969Q0|RL36L_HUMAN	60S ribosomal protein L36a OS=Homo sapiens OX=9606 GN=RPL36A PE=1 SV=2	0.993973	936.915	958.046	1.02255	641.773	1246.23	913.234	813.129	1261.89	745.234	1140.89	1181.33	506.943	1240.65	720.407
sp|Q8WXF1|PSPC1_HUMAN	Paraspeckle component 1 OS=Homo sapiens OX=9606 GN=PSPC1 PE=1 SV=1	0.999882	101.61	111.845	1.10073	203.21	198.19	19.8035	118.257	21.4521	48.7481	4.53727	142.675	200.187	93.7314	118.095
sp|P39059|COFA1_HUMAN	Collagen alpha-1(XV) chain OS=Homo sapiens OX=9606 GN=COL15A1 PE=1 SV=2	6.89e-05	199.035	17.9476	11.0898	86.9013	162.766	474.47	174.348	154.959	140.763	29.754	6.71666	17.1538	23.6104	12.5031
sp|P25685|DNJB1_HUMAN	DnaJ homolog subfamily B member 1 OS=Homo sapiens OX=9606 GN=DNAJB1 PE=1 SV=4	0.000421227	169.797	12.1944	13.9242	152.903	234.591	158.727	160.226	113.128	199.205	0	5.57779	49.5545	2.20484	3.6347
sp|P02787|TRFE_HUMAN	Serotransferrin OS=Homo sapiens OX=9606 GN=TF PE=1 SV=3	0.000812396	1556.97	745.555	2.08833	1409.2	1174.67	1760.03	1733.8	1141.11	2123	708.818	661.174	700.535	562.944	1094.3
sp|Q99729|ROAA_HUMAN	Heterogeneous nuclear ribonucleoprotein A/B OS=Homo sapiens OX=9606 GN=HNRNPAB PE=1 SV=2	0.000888345	217.985	62.4647	3.48973	201.265	128.251	98.3624	278.071	283.991	317.972	64.8964	86.7259	41.4441	69.502	49.7552
sp|O00571|DDX3X_HUMAN	ATP-dependent RNA helicase DDX3X OS=Homo sapiens OX=9606 GN=DDX3X PE=1 SV=3	0.00108442	146.487	44.2855	3.3078	163.052	259.442	73.022	144.236	138.772	100.4	33.0366	36.8479	44.7325	28.5122	78.2985
sp|P04196|HRG_HUMAN	Histidine-rich glycoprotein OS=Homo sapiens OX=9606 GN=HRG PE=1 SV=1	0.0012136	127.211	6.03747	21.0703	115.476	22.9747	275.767	131.254	15.0424	202.753	11.1408	4.8809	7.84977	3.84469	2.47117
sp|P51888|PRELP_HUMAN	Prolargin OS=Homo sapiens OX=9606 GN=PRELP PE=1 SV=1	0.00129208	260.269	36.3211	7.16579	139.69	79.2278	456.327	326.898	261.142	298.331	7.81559	43.7173	81.6873	26.7654	21.62
sp|P68402|PA1B2_HUMAN	Platelet-activating factor acetylhydrolase IB subunit beta OS=Homo sapiens OX=9606 GN=PAFAH1B2 PE=1 SV=1	0.00136302	56.2213	5.99475	9.37842	13.1569	34.6416	103.844	70.9264	77.357	37.4015	0	29.9738	0	0	0
sp|P42768|WASP_HUMAN	Wiskott-Aldrich syndrome protein OS=Homo sapiens OX=9606 GN=WAS PE=1 SV=4	0.00261467	208.082	75.4228	2.75888	242.346	122.35	265.517	322.467	130.11	165.703	74.891	39.8808	129.057	70.3627	62.9225
sp|Q9C005|DPY30_HUMAN	Protein dpy-30 homolog OS=Homo sapiens OX=9606 GN=DPY30 PE=1 SV=1	0.00343913	276.994	79.0359	3.50466	289.784	544.71	190.947	160.491	253.142	222.888	22.1021	141.772	80.2679	85.6087	65.429
sp|O00764|PDXK_HUMAN	Pyridoxal kinase OS=Homo sapiens OX=9606 GN=PDXK PE=1 SV=1	0.00464448	188.598	40.9059	4.61054	90.2478	101.348	361.307	159.454	135.778	283.453	14.5646	39.3029	113.288	7.617	29.7565
sp|Q06187|BTK_HUMAN	Tyrosine-protein kinase BTK OS=Homo sapiens OX=9606 GN=BTK PE=1 SV=3	0.00509202	285.521	96.9576	2.9448	231.736	309.433	191.038	422.497	238.454	319.969	51.4693	137.267	179.198	25.2679	91.5857
sp|Q16531|DDB1_HUMAN	DNA damage-binding protein 1 OS=Homo sapiens OX=9606 GN=DDB1 PE=1 SV=1	0.00522418	345.284	177.945	1.9404	250.39	611.256	376.112	309.686	220.955	303.306	182.007	166.365	186.191	157.837	197.326
sp|P26196|DDX6_HUMAN	Probable ATP-dependent RNA helicase DDX6 OS=Homo sapiens OX=9606 GN=DDX6 PE=1 SV=2	0.00525302	58.7948	23.3121	2.52207	39.1056	74.7897	36.2264	99.3699	55.1121	48.1652	13.498	39.1524	13.0572	28.1472	22.7056
sp|Q9UNF0|PACN2_HUMAN	Protein kinase C and casein kinase substrate in neurons protein 2 OS=Homo sapiens OX=9606 GN=PACSIN2 PE=1 SV=2	0.00554199	130.333	22.5345	5.78373	25.2663	138.716	216.479	178.056	92.7489	130.734	0	0	5.4877	3.32785	103.857
sp|Q9NSD9|SYFB_HUMAN	Phenylalanine--tRNA ligase beta subunit OS=Homo sapiens OX=9606 GN=FARSB PE=1 SV=3	0.00623502	248.561	144.143	1.72441	255.923	299.95	168.292	264.27	291.602	211.329	136.473	188.777	134.49	174.422	86.551
sp|Q7Z6Z7|HUWE1_HUMAN	E3 ubiquitin-protein ligase HUWE1 OS=Homo sapiens OX=9606 GN=HUWE1 PE=1 SV=3	0.00629371	475.222	183.996	2.58278	554.578	454.111	344.247	744.565	283.128	470.705	65.427	276.477	296.927	149.496	131.655
sp|P36542|ATPG_HUMAN	ATP synthase subunit gamma, mitochondrial OS=Homo sapiens OX=9606 GN=ATP5F1C PE=1 SV=1	0.00695318	272.344	92.4744	2.94507	148.053	692.362	190.19	223.543	169.388	210.526	96.5109	99.7711	110.941	96.9201	58.2283
sp|Q16630|CPSF6_HUMAN	Cleavage and polyadenylation specificity factor subunit 6 OS=Homo sapiens OX=9606 GN=CPSF6 PE=1 SV=2	0.00716194	108.569	15.1233	7.17893	183.636	291.232	41.312	45.5746	83.736	5.92449	0	75.6164	0	0	0
sp|P30044|PRDX5_HUMAN	Peroxiredoxin-5, mitochondrial OS=Homo sapiens OX=9606 GN=PRDX5 PE=1 SV=4	0.00726344	978.251	313.269	3.12272	728.672	1810.81	746.627	614.804	1030.63	937.965	111.999	307.245	714.909	84.1189	348.071
sp|Q9BVG4|PBDC1_HUMAN	Protein PBDC1 OS=Homo sapiens OX=9606 GN=PBDC1 PE=1 SV=1	0.00750357	154.346	55.9188	2.76018	159.631	153.056	106.059	226.156	97.4958	183.676	77.4213	63.0471	96.7278	15.7776	26.6201
sp|Q15149|PLEC_HUMAN	Plectin OS=Homo sapiens OX=9606 GN=PLEC PE=1 SV=3	0.00770505	438.84	224.958	1.95076	471.53	272.755	417.088	290.136	674.682	506.848	329.014	160.198	189.434	209.673	236.47
sp|Q12805|FBLN3_HUMAN	EGF-containing fibulin-like extracellular matrix protein 1 OS=Homo sapiens OX=9606 GN=EFEMP1 PE=1 SV=2	0.00806366	128.458	15.9325	8.06262	47.6136	29.874	218.966	179.895	129.652	164.746	0	19.1892	46.2777	3.47847	10.7171
sp|P51571|SSRD_HUMAN	Translocon-associated protein subunit delta OS=Homo sapiens OX=9606 GN=SSR4 PE=1 SV=1	0.00837321	868.03	532.575	1.62987	652.591	827.13	754.589	950.495	1131.73	891.649	329.301	534.608	758.21	452.122	588.635
sp|Q96CT7|CC124_HUMAN	Coiled-coil domain-containing protein 124 OS=Homo sapiens OX=9606 GN=CCDC124 PE=1 SV=1	0.00911555	105.531	26.8912	3.92439	56.9368	268.268	57.4755	127.788	38.1974	84.5226	31.8124	30.8865	42.8305	15.2999	13.6267
sp|Q15063|POSTN_HUMAN	Periostin OS=Homo sapiens OX=9606 GN=POSTN PE=1 SV=2	0.0106592	773.444	99.6383	7.76251	455.547	1021.04	69.8895	541.199	542.954	2010.03	65.0182	62.4422	54.5802	115.558	200.593
sp|P23142|FBLN1_HUMAN	Fibulin-1 OS=Homo sapiens OX=9606 GN=FBLN1 PE=1 SV=4	0.0109154	159.883	32.2673	4.95497	93.2389	52.1398	208.952	177.694	79.2674	348.008	2.69967	4.54893	64.4546	6.00932	83.6238
sp|Q9UKF6|CPSF3_HUMAN	Cleavage and polyadenylation specificity factor subunit 3 OS=Homo sapiens OX=9606 GN=CPSF3 PE=1 SV=1	0.0114264	36.7312	5.12991	7.16021	15.1286	27.9532	14.8551	127.226	24.4975	10.727	0	10.6902	14.9593	0	0
sp|P00558|PGK1_HUMAN	Phosphoglycerate kinase 1 OS=Homo sapiens OX=9606 GN=PGK1 PE=1 SV=3	0.0114906	4872.53	3381.95	1.44074	3868.63	5288.37	5122.79	4974.75	4507.1	5473.54	2201.06	4212.95	3351.52	3016.5	4127.73
sp|P21980|TGM2_HUMAN	Protein-glutamine gamma-glutamyltransferase 2 OS=Homo sapiens OX=9606 GN=TGM2 PE=1 SV=2	0.0115875	281.201	26.3405	10.6756	90.4563	664.059	405.594	18.3021	215.574	293.22	0.693476	17.1327	94.2521	3.46528	16.159
sp|Q99497|PARK7_HUMAN	Protein/nucleic acid deglycase DJ-1 OS=Homo sapiens OX=9606 GN=PARK7 PE=1 SV=2	0.0121615	946.092	608.031	1.55599	893.066	830.636	718.748	713.799	1415.21	1105.09	688.593	657.792	622.36	598.357	473.052
sp|P62310|LSM3_HUMAN	U6 snRNA-associated Sm-like protein LSm3 OS=Homo sapiens OX=9606 GN=LSM3 PE=1 SV=2	0.0122137	238.039	81.8461	2.90837	288.296	469.257	97.5997	206.225	172.306	194.549	27.3007	98.2542	165.171	54.9981	63.5071
sp|P62273|RS29_HUMAN	40S ribosomal protein S29 OS=Homo sapiens OX=9606 GN=RPS29 PE=1 SV=2	0.0127098	964.862	729.988	1.32175	879.39	1174.9	765.241	951.116	966.701	1051.82	592.479	871.752	726.686	793.969	665.055
sp|Q13418|ILK_HUMAN	Integrin-linked protein kinase OS=Homo sapiens OX=9606 GN=ILK PE=1 SV=2	0.0131766	288.327	89.1161	3.23541	258.309	261.08	398.771	168.283	233.233	410.286	5.84592	74.4167	294.96	50.899	19.4587
sp|Q99829|CPNE1_HUMAN	Copine-1 OS=Homo sapiens OX=9606 GN=CPNE1 PE=1 SV=1	0.0140698	448.738	153.876	2.91623	296.558	703.146	330.824	573.467	498.359	290.074	27.8984	375.11	281.325	40.7387	44.308
sp|P04406|G3P_HUMAN	Glyceraldehyde-3-phosphate dehydrogenase OS=Homo sapiens OX=9606 GN=GAPDH PE=1 SV=3	0.0143784	17939.9	10561.7	1.69859	16781.4	31908.7	14512.2	14735.7	15107.1	14594.5	9710.78	7270.83	11346.8	11631.9	12848
sp|P10599|THIO_HUMAN	Thioredoxin OS=Homo sapiens OX=9606 GN=TXN PE=1 SV=3	0.0150536	1941.84	1209.41	1.60561	1836.98	1823.24	1985.79	1214.99	2022.56	2767.51	1255.21	1330.02	1434.01	765.433	1262.38
sp|P12110|CO6A2_HUMAN	Collagen alpha-2(VI) chain OS=Homo sapiens OX=9606 GN=COL6A2 PE=1 SV=4	0.0151123	1801.36	1219.53	1.47709	1213.3	2116.78	1762.1	2324.03	1498.03	1893.91	1380.49	1334.94	992.522	1019.55	1370.17
sp|P68371|TBB4B_HUMAN	Tubulin beta-4B chain OS=Homo sapiens OX=9606 GN=TUBB4B PE=1 SV=1	0.0157552	7115.26	5688.07	1.25091	8267	7465.66	6696.56	6228.79	6531.02	7502.56	4514.14	6712.17	6066.07	5786.07	5361.89
sp|Q16512|PKN1_HUMAN	Serine/threonine-protein kinase N1 OS=Homo sapiens OX=9606 GN=PKN1 PE=1 SV=2	0.0159408	120.599	51.1101	2.3596	134.237	176.809	107.057	78.0322	91.151	136.311	114.311	31.7001	26.0504	70.7203	12.7688
sp|P01861|IGHG4_HUMAN	Immunoglobulin heavy constant gamma 4 OS=Homo sapiens OX=9606 GN=IGHG4 PE=1 SV=1	0.0160057	132.6	9.82254	13.4996	9.39017	17.2625	404.496	87.4682	190.68	86.3035	1.49453	10.1394	19.5538	2.24466	15.6803
sp|P78371|TCPB_HUMAN	T-complex protein 1 subunit beta OS=Homo sapiens OX=9606 GN=CCT2 PE=1 SV=4	0.0161969	1840.02	998.422	1.84292	2492.94	2255.53	1020.37	2438.76	1412.18	1420.33	751.259	877.111	1516.31	1012.83	834.601
sp|P21399|ACOC_HUMAN	Cytoplasmic aconitate hydratase OS=Homo sapiens OX=9606 GN=ACO1 PE=1 SV=3	0.0176574	532.512	328.325	1.62191	373.484	520.413	589.33	448.454	486.574	776.818	422.574	310.024	447.402	243.299	218.325
sp|Q5T4S7|UBR4_HUMAN	E3 ubiquitin-protein ligase UBR4 OS=Homo sapiens OX=9606 GN=UBR4 PE=1 SV=1	0.0179436	61.1126	16.4294	3.71972	53.6088	102.203	31.27	32.8011	97.6617	49.1313	1.71803	31.9555	30.8592	1.66761	15.9465
sp|Q9NVI7|ATD3A_HUMAN	ATPase family AAA domain-containing protein 3A OS=Homo sapiens OX=9606 GN=ATAD3A PE=1 SV=2	0.0192838	320.05	179.829	1.77974	163.633	245.542	437.703	464.753	325.097	283.572	173.215	217.6	152.735	158.048	197.55
sp|P45974|UBP5_HUMAN	Ubiquitin carboxyl-terminal hydrolase 5 OS=Homo sapiens OX=9606 GN=USP5 PE=1 SV=2	0.0196082	180.027	66.5831	2.70379	204	311.299	130.982	153.405	99.8697	180.605	24.7058	69.1965	127.556	11.6305	99.8267
sp|P09382|LEG1_HUMAN	Galectin-1 OS=Homo sapiens OX=9606 GN=LGALS1 PE=1 SV=2	0.021109	192.93	36.8685	5.23293	93.2688	81.0312	338.319	216.681	229.24	199.041	57.5154	84.6968	9.45053	32.6797	0
sp|O75339|CILP1_HUMAN	Cartilage intermediate layer protein 1 OS=Homo sapiens OX=9606 GN=CILP PE=1 SV=4	0.021129	643.658	49.8851	12.9028	377.612	26.0767	944.394	1934.71	123.422	455.735	32.6804	24.2148	36.4484	26.7402	129.342
sp|P04350|TBB4A_HUMAN	Tubulin beta-4A chain OS=Homo sapiens OX=9606 GN=TUBB4A PE=1 SV=2	0.0217717	900.401	657.185	1.37009	1095.22	954.008	818.809	813.783	797.56	923.03	431.17	832.48	807.369	603.395	611.512
sp|P20290|BTF3_HUMAN	Transcription factor BTF3 OS=Homo sapiens OX=9606 GN=BTF3 PE=1 SV=1	0.0227765	290.074	71.8281	4.03845	329.573	547.519	110.753	406.971	127.465	218.163	2.24676	59.7834	230.103	3.46979	63.5378
sp|Q8N6G6|ATL1_HUMAN	ADAMTS-like protein 1 OS=Homo sapiens OX=9606 GN=ADAMTSL1 PE=1 SV=4	0.0236598	537.792	287.879	1.86812	290.74	723.153	518.723	609.637	433.228	651.272	128.148	503.756	294.722	258.422	254.346
sp|Q9UMS4|PRP19_HUMAN	Pre-mRNA-processing factor 19 OS=Homo sapiens OX=9606 GN=PRPF19 PE=1 SV=1	0.0245381	25.1906	0.751107	33.538	33.5254	89.8904	4.40755	18.0503	5.27022	0	2.0159	1.73964	0	0	0
sp|O00217|NDUS8_HUMAN	NADH dehydrogenase [ubiquinone] iron-sulfur protein 8, mitochondrial OS=Homo sapiens OX=9606 GN=NDUFS8 PE=1 SV=1	0.0250414	78.3491	19.9366	3.92992	15.2	106.589	66.8931	118.353	110.575	52.4836	41.1624	11.0195	16.3254	29.1256	2.0499
sp|P22392|NDKB_HUMAN;sp|O60361|NDK8_HUMAN	Nucleoside diphosphate kinase B OS=Homo sapiens OX=9606 GN=NME2 PE=1 SV=1	0.0266122	142.229	45.641	3.11626	90.5732	393.933	56.866	70.4528	130.742	110.807	20.2784	72.2383	88.2966	24.0362	23.3557
sp|P48643|TCPE_HUMAN	T-complex protein 1 subunit epsilon OS=Homo sapiens OX=9606 GN=CCT5 PE=1 SV=1	0.0274242	453.552	240.087	1.88912	816.297	545.697	210.343	373.112	415.86	360.006	224.872	193.577	236.05	288.026	257.909
sp|P25098|ARBK1_HUMAN;sp|P35626|ARBK2_HUMAN	Beta-adrenergic receptor kinase 1 OS=Homo sapiens OX=9606 GN=GRK2 PE=1 SV=2	0.028596	67.1233	29.6516	2.26373	119.911	79.5576	56.8281	52.5936	26.1905	67.6594	17.4927	22.7319	52.6885	42.0036	13.3414
sp|Q9BUF5|TBB6_HUMAN	Tubulin beta-6 chain OS=Homo sapiens OX=9606 GN=TUBB6 PE=1 SV=1	0.0288033	883.102	593.989	1.48673	1023.84	1065.58	721.68	794.063	825.38	868.072	304.241	581.128	817.702	733.921	532.954
sp|P11387|TOP1_HUMAN	DNA topoisomerase 1 OS=Homo sapiens OX=9606 GN=TOP1 PE=1 SV=2	0.0293157	50.9384	0	Infinity	0	215.219	0	64.6056	12.812	12.9931	0	0	0	0	0
sp|P00747|PLMN_HUMAN	Plasminogen OS=Homo sapiens OX=9606 GN=PLG PE=1 SV=2	0.0305445	66.3343	12.6403	5.24783	10.4964	30.0381	193.333	105.742	20.9891	37.4065	4.5191	10.6462	4.9564	7.77125	35.3087
sp|P60174|TPIS_HUMAN	Triosephosphate isomerase OS=Homo sapiens OX=9606 GN=TPI1 PE=1 SV=3	0.0312336	4183.99	2851.52	1.46728	2526.6	4383.83	4243.04	6141.22	4188.39	3620.87	2673.96	2915.18	3238.26	2375.83	3054.38
sp|P35555|FBN1_HUMAN;sp|P35556|FBN2_HUMAN	Fibrillin-1 OS=Homo sapiens OX=9606 GN=FBN1 PE=1 SV=3	0.0339932	734.03	212.52	3.45394	209.232	211.193	1854.29	784.791	595.322	749.352	172.058	179.768	176.14	255.276	279.357
sp|Q00610|CLH1_HUMAN	Clathrin heavy chain 1 OS=Homo sapiens OX=9606 GN=CLTC PE=1 SV=5	0.034247	1698.12	1337.72	1.26941	1581.98	2182.02	1532.03	1417.75	1746.69	1728.27	1063.74	1285.23	1200.21	1540.35	1599.09
sp|P50454|SERPH_HUMAN	Serpin H1 OS=Homo sapiens OX=9606 GN=SERPINH1 PE=1 SV=2	0.0343847	1343.62	712.698	1.88527	896.1	1270.73	1026.87	937.33	1255.72	2675	357.346	526.402	948.489	801.255	929.996
sp|P62495|ERF1_HUMAN	Eukaryotic peptide chain release factor subunit 1 OS=Homo sapiens OX=9606 GN=ETF1 PE=1 SV=3	0.0348618	475.947	360.456	1.3204	557.767	394.066	349.753	581.674	517.641	454.783	392.98	349.087	320.804	435.965	303.442
sp|P08195|4F2_HUMAN	4F2 cell-surface antigen heavy chain OS=Homo sapiens OX=9606 GN=SLC3A2 PE=1 SV=3	0.0353967	134.912	56.6249	2.38255	48.358	142.055	81.0656	271.494	97.5073	168.99	16.2461	47.8592	194.113	11.8051	13.1007
sp|P35998|PRS7_HUMAN	26S proteasome regulatory subunit 7 OS=Homo sapiens OX=9606 GN=PSMC2 PE=1 SV=3	0.0361875	27.1792	1.93734	14.0291	59.7905	69.791	0	3.33891	20.1703	9.98463	0	9.68672	0	0	0
sp|P39060|COIA1_HUMAN	Collagen alpha-1(XVIII) chain OS=Homo sapiens OX=9606 GN=COL18A1 PE=1 SV=5	0.0364249	91.7456	7.59252	12.0837	8.89923	448.698	7.48579	18.5511	16.0682	50.7715	0	0.724857	27.6005	0	9.63721
sp|P00338|LDHA_HUMAN	L-lactate dehydrogenase A chain OS=Homo sapiens OX=9606 GN=LDHA PE=1 SV=2	0.0365515	4173.29	3198.36	1.30482	3175.2	4290.41	3864.74	5011.83	4449.21	4248.38	3881.4	2787.4	2326.92	3154.33	3841.76
sp|O60888|CUTA_HUMAN	Protein CutA OS=Homo sapiens OX=9606 GN=CUTA PE=1 SV=2	0.036834	167.124	33.6265	4.97	233.038	218.559	15.2343	45.5056	404.324	86.0815	2.29664	35.5931	123.215	0	7.02773
sp|O14979|HNRDL_HUMAN	Heterogeneous nuclear ribonucleoprotein D-like OS=Homo sapiens OX=9606 GN=HNRNPDL PE=1 SV=3	0.0368653	257.261	146.481	1.75628	382.659	352.705	217.067	215.909	208.558	166.671	75.4894	246.762	168.93	158.26	82.9623
sp|Q9HB71|CYBP_HUMAN	Calcyclin-binding protein OS=Homo sapiens OX=9606 GN=CACYBP PE=1 SV=2	0.0370022	206.261	91.3679	2.25747	274.905	360.453	127.375	247.512	80.2119	147.106	119.508	80.1888	41.796	78.5705	136.777
sp|P33991|MCM4_HUMAN	DNA replication licensing factor MCM4 OS=Homo sapiens OX=9606 GN=MCM4 PE=1 SV=5	0.0380318	414.077	247.285	1.6745	469.855	634.911	220.912	416.469	363.56	378.757	216.44	343.726	332.82	150.148	193.289
sp|P05455|LA_HUMAN	Lupus La protein OS=Homo sapiens OX=9606 GN=SSB PE=1 SV=2	0.0390019	812.829	364.915	2.22745	1108.97	1265.68	374.219	359.997	974.853	793.244	215.885	655.466	551.943	196.642	204.639
sp|Q5R372|RBG1L_HUMAN	Rab GTPase-activating protein 1-like OS=Homo sapiens OX=9606 GN=RABGAP1L PE=1 SV=1	0.0392656	33.8706	0	Infinity	167.373	10.8278	0	4.04289	0	20.9796	0	0	0	0	0
sp|Q92974|ARHG2_HUMAN	Rho guanine nucleotide exchange factor 2 OS=Homo sapiens OX=9606 GN=ARHGEF2 PE=1 SV=4	0.0404681	73.8016	15.1958	4.85673	118.991	193.701	25.4791	30.557	16.0001	58.0816	0	3.91235	10.4316	24.2172	37.4177
sp|P27824|CALX_HUMAN	Calnexin OS=Homo sapiens OX=9606 GN=CANX PE=1 SV=2	0.0412769	302.706	192.477	1.57268	261.569	398.412	182.346	256.762	381.083	336.066	125.891	139.135	326.129	184.783	186.449
sp|O00743|PPP6_HUMAN	Serine/threonine-protein phosphatase 6 catalytic subunit OS=Homo sapiens OX=9606 GN=PPP6C PE=1 SV=1	0.0421383	51.4598	17.5205	2.93711	48.3902	58.328	56.5832	102.56	25.3074	17.5897	21.0012	54.7963	10.5029	0	1.30231
sp|Q99832|TCPH_HUMAN	T-complex protein 1 subunit eta OS=Homo sapiens OX=9606 GN=CCT7 PE=1 SV=2	0.0441928	1267.99	932.199	1.36021	1158.58	1131.09	1086.63	1618.33	1358.82	1254.48	869.137	612.709	715.168	1323.47	1140.51
sp|P02790|HEMO_HUMAN	Hemopexin OS=Homo sapiens OX=9606 GN=HPX PE=1 SV=2	0.0453909	779.065	355.183	2.19342	592.231	428.672	1302.7	1337.01	340.976	672.803	466.616	322.294	588.103	188.148	210.756
sp|Q14204|DYHC1_HUMAN	Cytoplasmic dynein 1 heavy chain 1 OS=Homo sapiens OX=9606 GN=DYNC1H1 PE=1 SV=5	0.0460852	277.816	126.927	2.18879	117.643	439.608	405.476	327.281	141.659	235.23	66.1607	134.697	314.568	41.0734	78.1347
sp|Q8N1G4|LRC47_HUMAN	Leucine-rich repeat-containing protein 47 OS=Homo sapiens OX=9606 GN=LRRC47 PE=1 SV=1	0.0461744	540.733	292.691	1.84745	393.409	662.725	748.995	276.998	862.15	300.118	283.959	345.11	285.543	294.638	254.208
sp|Q15637|SF01_HUMAN	Splicing factor 1 OS=Homo sapiens OX=9606 GN=SF1 PE=1 SV=4	0.0473494	420.346	132.859	3.16385	790.773	759.013	180.017	201.768	226.202	364.304	29.4039	227.744	285.387	5.58829	116.173
sp|O00429|DNM1L_HUMAN	Dynamin-1-like protein OS=Homo sapiens OX=9606 GN=DNM1L PE=1 SV=2	0.0479419	164.372	55.97	2.93678	88.0876	476.593	104.305	176.939	78.5168	61.7889	41.9256	51.794	114.154	49.6109	22.3656
sp|O75340|PDCD6_HUMAN	Programmed cell death protein 6 OS=Homo sapiens OX=9606 GN=PDCD6 PE=1 SV=1	0.0489955	328.872	92.201	3.5669	485.981	324.409	268.774	201.274	181.916	510.876	0	82.545	267.037	40.0018	71.421
sp|P25787|PSA2_HUMAN	Proteasome subunit alpha type-2 OS=Homo sapiens OX=9606 GN=PSMA2 PE=1 SV=2	0.0493401	265.164	183.416	1.44569	222.185	381.967	230.328	233.554	271.856	251.091	112.083	172.881	326.772	164.608	140.738
sp|Q9NUV9|GIMA4_HUMAN	GTPase IMAP family member 4 OS=Homo sapiens OX=9606 GN=GIMAP4 PE=1 SV=1	0.0516979	197.527	105.101	1.87939	17.839	307.867	589.809	78.6498	34.8642	156.131	0.134088	0.274131	508.706	13.2139	3.17874
sp|P07355|ANXA2_HUMAN	Annexin A2 OS=Homo sapiens OX=9606 GN=ANXA2 PE=1 SV=2	0.052474	2335.41	1613.15	1.44773	1874.56	2028.66	2620.36	1793.87	2516.08	3178.94	852.389	1432.95	2081.24	1713.63	1985.54
sp|P55265|DSRAD_HUMAN	Double-stranded RNA-specific adenosine deaminase OS=Homo sapiens OX=9606 GN=ADAR PE=1 SV=4	0.0525377	279.591	171.113	1.63396	455.857	379.38	174.433	216.084	226.913	224.882	216.558	244.326	121.734	125.145	147.801
sp|Q9H299|SH3L3_HUMAN	SH3 domain-binding glutamic acid-rich-like protein 3 OS=Homo sapiens OX=9606 GN=SH3BGRL3 PE=1 SV=1	0.0530319	1202.92	672.921	1.78761	983.529	844.378	2458.35	873.304	846.034	1211.92	366.689	502.821	1121.87	536.641	836.584
sp|P17980|PRS6A_HUMAN	26S proteasome regulatory subunit 6A OS=Homo sapiens OX=9606 GN=PSMC3 PE=1 SV=3	0.0530687	1378.51	1069.56	1.28885	1340.41	1612.74	1061.59	1104.56	1449.46	1702.28	859.613	1172.33	892.423	1258.09	1165.35
sp|O60664|PLIN3_HUMAN	Perilipin-3 OS=Homo sapiens OX=9606 GN=PLIN3 PE=1 SV=3	0.0531972	296.026	117.605	2.51713	308.965	377.247	270.249	195.18	332.258	292.257	3.77449	49.0131	192.987	154.542	187.708
sp|P02462|CO4A1_HUMAN	Collagen alpha-1(IV) chain OS=Homo sapiens OX=9606 GN=COL4A1 PE=1 SV=3	0.0534079	276.758	175.196	1.57971	179.294	212.217	480.806	288.247	210.647	289.339	210.472	138.099	238.776	164.42	124.212
sp|P39656|OST48_HUMAN	Dolichyl-diphosphooligosaccharide--protein glycosyltransferase 48 kDa subunit OS=Homo sapiens OX=9606 GN=DDOST PE=1 SV=4	0.0556158	1403.68	1035.52	1.35554	955.313	1503.35	1159.54	1221.54	1872.7	1709.63	1045.24	1249.02	1003.87	1059.24	820.206
sp|Q9Y678|COPG1_HUMAN;sp|Q9UBF2|COPG2_HUMAN	Coatomer subunit gamma-1 OS=Homo sapiens OX=9606 GN=COPG1 PE=1 SV=1	0.0557366	551.967	367.916	1.50025	332.382	760.885	418.315	548.599	741.137	510.483	466.176	405.28	416.213	280.415	271.498
sp|P31040|SDHA_HUMAN	Succinate dehydrogenase [ubiquinone] flavoprotein subunit, mitochondrial OS=Homo sapiens OX=9606 GN=SDHA PE=1 SV=2	0.0558727	90.8345	41.059	2.21229	55.0445	111.39	151.016	140.56	51.1646	35.832	6.09538	90.0801	94.5248	8.81857	5.77637
sp|P61026|RAB10_HUMAN	Ras-related protein Rab-10 OS=Homo sapiens OX=9606 GN=RAB10 PE=1 SV=1	0.0559069	476.092	285.642	1.66674	552.582	708.097	434.542	348.763	416.231	396.336	265.973	273.156	666.901	122.421	99.7601
sp|Q16658|FSCN1_HUMAN	Fascin OS=Homo sapiens OX=9606 GN=FSCN1 PE=1 SV=3	0.0559754	78.1317	17.0718	4.57667	12.5887	28.4556	12.2468	45.2352	176.083	194.182	27.1386	0	4.78482	0	53.4353
sp|Q9BPX5|ARP5L_HUMAN	Actin-related protein 2/3 complex subunit 5-like protein OS=Homo sapiens OX=9606 GN=ARPC5L PE=1 SV=1	0.05657	184.86	69.8476	2.64662	287.291	241.809	146.683	90.6057	221.542	121.231	75.4576	96.0108	170.3	6.62182	0.848322
sp|Q15459|SF3A1_HUMAN	Splicing factor 3A subunit 1 OS=Homo sapiens OX=9606 GN=SF3A1 PE=1 SV=1	0.0575466	388.488	230.768	1.68346	289.929	492.433	525.678	361.931	389.155	271.805	446.517	195.165	141.269	299.812	71.076
sp|P04083|ANXA1_HUMAN	Annexin A1 OS=Homo sapiens OX=9606 GN=ANXA1 PE=1 SV=2	0.060066	1158.54	702.004	1.65033	686.27	995.414	1493.83	742.555	1588.52	1444.62	645.243	395.18	1249.7	471.25	748.644
sp|Q07065|CKAP4_HUMAN	Cytoskeleton-associated protein 4 OS=Homo sapiens OX=9606 GN=CKAP4 PE=1 SV=2	0.0627693	420.057	220.528	1.90478	290.525	847.406	230.547	223.297	440.643	487.924	200.25	185.068	162.369	402.691	152.261
sp|P00352|AL1A1_HUMAN	Retinal dehydrogenase 1 OS=Homo sapiens OX=9606 GN=ALDH1A1 PE=1 SV=2	0.0630038	69.1815	14.24	4.85824	13.041	53.021	226.804	12.7947	13.4782	95.9504	1.17527	14.9835	46.0468	0.557127	8.4375
sp|P13010|XRCC5_HUMAN	X-ray repair cross-complementing protein 5 OS=Homo sapiens OX=9606 GN=XRCC5 PE=1 SV=3	0.0631442	539.266	376.047	1.43404	776.931	738.981	382.78	401.566	482.021	453.316	294.865	459.294	431.626	369.962	324.489
sp|P23381|SYWC_HUMAN	Tryptophan--tRNA ligase, cytoplasmic OS=Homo sapiens OX=9606 GN=WARS PE=1 SV=2	0.0631491	3728.44	1308.39	2.84964	1276.49	5323.05	8797.74	1120.5	2250.64	3602.22	992.696	832.427	2073.86	1352.17	1290.79
sp|Q14103|HNRPD_HUMAN	Heterogeneous nuclear ribonucleoprotein D0 OS=Homo sapiens OX=9606 GN=HNRNPD PE=1 SV=1	0.0635198	293.744	207.001	1.41905	347.033	379.2	247.553	334.304	253.12	201.257	193.169	319.292	218.129	178.901	125.516
sp|O43242|PSMD3_HUMAN	26S proteasome non-ATPase regulatory subunit 3 OS=Homo sapiens OX=9606 GN=PSMD3 PE=1 SV=2	0.0658476	20.5302	7.97705	2.57366	7.25084	58.1765	9.19168	24.0953	12.3849	12.082	0.902908	25.071	11.5802	0	2.33106
sp|P05141|ADT2_HUMAN;sp|P12236|ADT3_HUMAN	ADP/ATP translocase 2 OS=Homo sapiens OX=9606 GN=SLC25A5 PE=1 SV=7	0.0665057	1270.18	787.525	1.61287	962.44	1848.81	1020.64	1776.86	678.834	1333.48	1103.66	813.758	474.945	920.112	625.145
sp|P14678|RSMB_HUMAN;sp|P63162|RSMN_HUMAN;sp|Q92611|EDEM1_HUMAN	Small nuclear ribonucleoprotein-associated proteins B and B' OS=Homo sapiens OX=9606 GN=SNRPB PE=1 SV=2	0.0697689	70.427	5.28665	13.3217	6.02802	42.1482	15.2369	347.621	8.55927	2.96876	0	10.9543	14.0242	0	1.45478
sp|P09874|PARP1_HUMAN	Poly [ADP-ribose] polymerase 1 OS=Homo sapiens OX=9606 GN=PARP1 PE=1 SV=4	0.0727658	2469.62	1603.65	1.54	3888.24	3153.03	1581.99	2442.49	1556.76	2195.22	991.496	1551.35	1968.57	1794.81	1712.04
sp|O75629|CREG1_HUMAN	Protein CREG1 OS=Homo sapiens OX=9606 GN=CREG1 PE=1 SV=1	0.0745028	787.784	303.217	2.59808	421.924	2017.08	698.228	635.493	295.481	658.5	26.4488	396.545	596.062	160.884	336.147
sp|Q01518|CAP1_HUMAN	Adenylyl cyclase-associated protein 1 OS=Homo sapiens OX=9606 GN=CAP1 PE=1 SV=5	0.07467	4373.4	3036.45	1.4403	6160.9	4445.47	4465.19	2817.08	3280.61	5071.12	1856.8	2619.18	4471.97	3537.67	2696.61
sp|P30050|RL12_HUMAN	60S ribosomal protein L12 OS=Homo sapiens OX=9606 GN=RPL12 PE=1 SV=1	0.0757043	1583.72	1044.37	1.51643	1424.87	2079.18	1045.93	1489.03	1462.45	2000.88	404.538	833.927	1026.8	1324.32	1632.28
sp|Q16891|MIC60_HUMAN	MICOS complex subunit MIC60 OS=Homo sapiens OX=9606 GN=IMMT PE=1 SV=1	0.0763767	167.687	64.4777	2.6007	137.41	321.459	87.0656	56.3541	153.644	250.189	0	82.8988	102.509	0	136.981
sp|Q9UHB9|SRP68_HUMAN	Signal recognition particle subunit SRP68 OS=Homo sapiens OX=9606 GN=SRP68 PE=1 SV=2	0.079501	101.115	57.5095	1.75822	44.9919	181.585	69.8853	83.8948	118.047	108.283	50.8452	103.095	38.026	61.8885	33.6928
sp|P56192|SYMC_HUMAN	Methionine--tRNA ligase, cytoplasmic OS=Homo sapiens OX=9606 GN=MARS PE=1 SV=2	0.0798303	38.2199	11.0672	3.45345	11.2666	113.693	10.6129	66.8499	22.2769	4.61991	8.51721	42.539	0	0	4.27969
sp|Q96RQ9|OXLA_HUMAN	L-amino-acid oxidase OS=Homo sapiens OX=9606 GN=IL4I1 PE=1 SV=1	0.0826164	941.561	563.44	1.67109	428.088	823.546	906.695	1734.28	965.573	791.184	436.381	361.831	838.246	495.201	685.54
sp|Q53GG5|PDLI3_HUMAN	PDZ and LIM domain protein 3 OS=Homo sapiens OX=9606 GN=PDLIM3 PE=1 SV=1	0.0830993	95.3666	28.123	3.39106	22.095	25.4183	152.815	126.743	35.4638	209.663	9.42169	38.5714	61.6015	3.07723	27.943
sp|P49591|SYSC_HUMAN	Serine--tRNA ligase, cytoplasmic OS=Homo sapiens OX=9606 GN=SARS PE=1 SV=3	0.0832258	34.2507	4.54172	7.54135	0	89.9862	33.7426	29.3058	36.7355	15.7344	12.4035	3.26902	0	7.03612	0
sp|P35249|RFC4_HUMAN	Replication factor C subunit 4 OS=Homo sapiens OX=9606 GN=RFC4 PE=1 SV=2	0.0835409	141.341	83.738	1.68789	141.775	115.837	110.293	256.655	126.282	97.2014	23.2088	71.9024	119.046	94.6511	109.881
sp|P68363|TBA1B_HUMAN;sp|Q71U36|TBA1A_HUMAN;sp|Q9BQE3|TBA1C_HUMAN;sp|Q13748|TBA3C_HUMAN;sp|Q6PEY2|TBA3E_HUMAN;sp|Q9NY65|TBA8_HUMAN	Tubulin alpha-1B chain OS=Homo sapiens OX=9606 GN=TUBA1B PE=1 SV=1	0.084127	24991.4	19945.2	1.253	26115.5	30030.8	19609.1	23927.3	22949.1	27316.6	12521.6	20856.6	24772.6	20604.4	20970.7
sp|P04004|VTNC_HUMAN	Vitronectin OS=Homo sapiens OX=9606 GN=VTN PE=1 SV=1	0.0888079	2486.62	1337.08	1.85975	1016.17	1509.17	4061.99	4087.56	2416.53	1828.33	1530.16	1005.79	982.117	1001.13	2166.19
sp|P18669|PGAM1_HUMAN;sp|P15259|PGAM2_HUMAN;sp|Q8N0Y7|PGAM4_HUMAN	Phosphoglycerate mutase 1 OS=Homo sapiens OX=9606 GN=PGAM1 PE=1 SV=2	0.0902609	2585.38	1775.24	1.45635	3359.08	2584.83	2834.75	2072.4	2198.15	2463.08	587.243	2419.02	2146.45	1527.65	2195.85
sp|P50570|DYN2_HUMAN;sp|Q05193|DYN1_HUMAN;sp|Q9UQ16|DYN3_HUMAN	Dynamin-2 OS=Homo sapiens OX=9606 GN=DNM2 PE=1 SV=2	0.090461	290.183	215.546	1.34627	375.996	334.376	292.318	194.17	254.098	290.143	159.554	161.826	366.582	178.543	211.223
sp|Q9ULV4|COR1C_HUMAN	Coronin-1C OS=Homo sapiens OX=9606 GN=CORO1C PE=1 SV=1	0.0940091	669.959	446.685	1.49985	629.85	621.973	668.542	380.773	670.995	1047.62	251.312	539.831	795.834	253.336	393.11
sp|P30046|DOPD_HUMAN	D-dopachrome decarboxylase OS=Homo sapiens OX=9606 GN=DDT PE=1 SV=3	0.0959669	1181.53	831.605	1.42078	700.711	1650.69	1133.97	1407.94	1161.68	1034.16	530.959	1082.03	1256.24	590.791	698.003
sp|O75197|LRP5_HUMAN	Low-density lipoprotein receptor-related protein 5 OS=Homo sapiens OX=9606 GN=LRP5 PE=1 SV=2	0.0969048	709.376	391.504	1.81192	1182.41	726.888	486.498	1113.01	285.567	461.877	76.9474	572.728	1021.8	120.239	165.811
sp|P35579|MYH9_HUMAN	Myosin-9 OS=Homo sapiens OX=9606 GN=MYH9 PE=1 SV=4	0.0995921	4006.26	3186.14	1.2574	4222.68	3820.31	4473.8	3082.49	3554.42	4883.89	2162.89	2611.03	4505.46	3167.75	3483.55
sp|P02751|FINC_HUMAN	Fibronectin OS=Homo sapiens OX=9606 GN=FN1 PE=1 SV=4	0.104315	7573.75	4796.69	1.57895	4848.62	4804.59	11492	7891.42	5044.01	11361.9	4797.67	4032.39	2649.78	7135.41	5368.21
sp|Q99798|ACON_HUMAN	Aconitate hydratase, mitochondrial OS=Homo sapiens OX=9606 GN=ACO2 PE=1 SV=2	0.104376	463.206	358.062	1.29365	485.797	475.624	488.695	486.222	564.352	278.547	372.785	381.581	386.134	404.781	245.027
sp|P19623|SPEE_HUMAN	Spermidine synthase OS=Homo sapiens OX=9606 GN=SRM PE=1 SV=1	0.104928	920.48	501.129	1.83681	822.763	1296	287.056	1124.45	653.68	1338.93	330.314	328.598	623.481	820.951	402.301
sp|Q93009|UBP7_HUMAN	Ubiquitin carboxyl-terminal hydrolase 7 OS=Homo sapiens OX=9606 GN=USP7 PE=1 SV=2	0.105647	206.17	117.891	1.74883	377.911	176.972	91.7212	147.477	288.666	154.273	158.566	124.096	175.207	67.3814	64.2025
sp|P07437|TBB5_HUMAN	Tubulin beta chain OS=Homo sapiens OX=9606 GN=TUBB PE=1 SV=2	0.106003	24362.2	20496.8	1.18858	26552.4	28137.1	18236.2	21706.5	23648.3	27892.7	16369.1	22080	23069.2	20985.5	19980.4
sp|O75915|PRAF3_HUMAN	PRA1 family protein 3 OS=Homo sapiens OX=9606 GN=ARL6IP5 PE=1 SV=1	0.107942	88.7062	61.1952	1.44956	127.95	112.708	79.4463	42.1714	112.632	57.3292	18.4375	32.3495	205.876	26.3424	22.9707
sp|Q15582|BGH3_HUMAN	Transforming growth factor-beta-induced protein ig-h3 OS=Homo sapiens OX=9606 GN=TGFBI PE=1 SV=1	0.109224	582.301	336.728	1.72929	212.16	671.597	616.59	374.318	807.918	811.22	181.832	448.257	294.615	357.289	401.645
sp|P62269|RS18_HUMAN	40S ribosomal protein S18 OS=Homo sapiens OX=9606 GN=RPS18 PE=1 SV=3	0.112071	1683.39	1369.11	1.22955	1634.42	2081.55	1329.09	2058.97	1415.01	1581.3	965.353	1285	1602.17	1504.1	1488.92
sp|Q9NRG0|CHRC1_HUMAN	Chromatin accessibility complex protein 1 OS=Homo sapiens OX=9606 GN=CHRAC1 PE=1 SV=1	0.114987	71.1748	29.0506	2.45003	36.8144	250.198	12.6598	71.9976	42.2419	13.1371	5.14016	77.1267	62.7439	0	0.242051
sp|P30153|2AAA_HUMAN	Serine/threonine-protein phosphatase 2A 65 kDa regulatory subunit A alpha isoform OS=Homo sapiens OX=9606 GN=PPP2R1A PE=1 SV=4	0.115391	1733.31	1398.42	1.23948	1613.46	1459.38	1928.82	2294.38	1674.2	1429.6	980.658	1343.31	1210.67	1891.95	1565.5
sp|Q9BQE5|APOL2_HUMAN	Apolipoprotein L2 OS=Homo sapiens OX=9606 GN=APOL2 PE=1 SV=1	0.115754	102.633	27.7213	3.70233	7.13467	37.9826	308.661	86.6655	108.633	66.7222	52.4304	34.0265	1.47868	2.84545	47.8254
sp|P04839|CY24B_HUMAN	Cytochrome b-245 heavy chain OS=Homo sapiens OX=9606 GN=CYBB PE=1 SV=2	0.11588	757.586	270.253	2.80325	246.077	965.907	1647.85	232.171	208.985	1244.53	66.1254	71.3221	567.596	360.924	285.299
sp|Q14141|SEPT6_HUMAN;sp|Q16181|SEPT7_HUMAN;sp|Q6ZU15|SEP14_HUMAN;sp|Q92599|SEPT8_HUMAN;sp|Q9NVA2|SEP11_HUMAN	Septin-6 OS=Homo sapiens OX=9606 GN=SEPT6 PE=1 SV=4	0.118405	242.531	161.93	1.49774	375.929	122.355	214.239	176.429	266.092	300.139	116.502	176.971	254.683	133.03	128.467
sp|Q96AZ6|ISG20_HUMAN	Interferon-stimulated gene 20 kDa protein OS=Homo sapiens OX=9606 GN=ISG20 PE=1 SV=2	0.119439	185.281	73.9023	2.5071	91.8308	159.733	113.727	577.419	110.387	58.5863	136.87	71.4806	2.9763	140.932	17.2527
sp|P36957|ODO2_HUMAN	Dihydrolipoyllysine-residue succinyltransferase component of 2-oxoglutarate dehydrogenase complex, mitochondrial OS=Homo sapiens OX=9606 GN=DLST PE=1 SV=4	0.121845	570.942	446.183	1.27961	751.148	609.352	555.464	457.99	455.973	595.724	288.608	622.345	522.023	489.903	308.037
sp|Q15435|PP1R7_HUMAN	Protein phosphatase 1 regulatory subunit 7 OS=Homo sapiens OX=9606 GN=PPP1R7 PE=1 SV=1	0.122072	364.532	265.565	1.37266	422.615	300.968	424.486	370.221	228.42	440.483	39.5438	251.033	114.039	806.465	116.745
sp|P49327|FAS_HUMAN	Fatty acid synthase OS=Homo sapiens OX=9606 GN=FASN PE=1 SV=3	0.122775	331.68	165.931	1.9989	235.492	897.482	155.145	322.237	183.713	196.014	73.406	84.7077	181.817	123.91	365.816
sp|Q6PCB0|VWA1_HUMAN	von Willebrand factor A domain-containing protein 1 OS=Homo sapiens OX=9606 GN=VWA1 PE=1 SV=1	0.124821	390.588	256.67	1.52175	231.468	406.305	343.593	349.389	521.156	491.615	63.5464	349.503	230.765	290.539	348.996
sp|P11021|BIP_HUMAN	Endoplasmic reticulum chaperone BiP OS=Homo sapiens OX=9606 GN=HSPA5 PE=1 SV=2	0.126822	4595.72	3673.53	1.25104	3146.4	4662.71	3925.87	3963.74	6507.32	5368.29	3799.76	3728.29	3482.28	3640.78	3716.52
sp|P30041|PRDX6_HUMAN	Peroxiredoxin-6 OS=Homo sapiens OX=9606 GN=PRDX6 PE=1 SV=3	0.127665	7127.44	2961.2	2.40694	5640.13	21903.7	3581.28	3451.83	2504.62	5683.08	3180.44	2927.78	2741.22	2833.67	3122.91
sp|Q9H3K6|BOLA2_HUMAN	BolA-like protein 2 OS=Homo sapiens OX=9606 GN=BOLA2 PE=1 SV=1	0.128479	215.926	129.199	1.67126	157.335	450.551	168.212	99.9968	223.627	195.834	120.375	199.771	139.671	65.0326	121.147
sp|P01009|A1AT_HUMAN	Alpha-1-antitrypsin OS=Homo sapiens OX=9606 GN=SERPINA1 PE=1 SV=3	0.128531	1544.56	776.381	1.98943	1026.27	412.264	2561.15	2298.9	1070.23	1898.53	1037.59	407.283	809.924	524.478	1102.63
sp|P12111|CO6A3_HUMAN	Collagen alpha-3(VI) chain OS=Homo sapiens OX=9606 GN=COL6A3 PE=1 SV=5	0.128568	7961.69	6512.1	1.2226	5677.37	9839.76	7580.59	8573.19	6814.3	9284.93	6366.89	6409.29	4917.07	7950.45	6916.79
sp|Q9NUQ9|FA49B_HUMAN;sp|Q9H0Q0|FA49A_HUMAN	Protein FAM49B OS=Homo sapiens OX=9606 GN=FAM49B PE=1 SV=1	0.131989	431.196	293.048	1.47142	438.071	742.737	426.131	290.974	314.068	375.196	113.639	236.773	449.885	365.553	299.391
sp|P04179|SODM_HUMAN	Superoxide dismutase [Mn], mitochondrial OS=Homo sapiens OX=9606 GN=SOD2 PE=1 SV=3	0.1363	248.033	73.6131	3.36942	26.3608	97.9379	601.874	106.951	225.051	430.024	49.9116	54.0162	23.7991	157.558	82.7807
sp|P07339|CATD_HUMAN	Cathepsin D OS=Homo sapiens OX=9606 GN=CTSD PE=1 SV=1	0.136336	806.799	517.733	1.55833	425.742	749.274	890.854	1524.82	487.846	762.259	450.156	391.521	789.694	368.201	589.091
sp|P79483|DRB3_HUMAN	HLA class II histocompatibility antigen, DR beta 3 chain OS=Homo sapiens OX=9606 GN=HLA-DRB3 PE=1 SV=1	0.137555	580.426	120.814	4.8043	380.104	200.907	205.466	110.165	2477.53	108.382	201.783	107.962	67.8344	124.553	101.937
sp|P62244|RS15A_HUMAN	40S ribosomal protein S15a OS=Homo sapiens OX=9606 GN=RPS15A PE=1 SV=2	0.138404	317.619	247.383	1.28392	350.285	329.356	347.265	276.968	364.38	237.457	309.012	355.66	228.091	118.861	225.29
sp|P08123|CO1A2_HUMAN	Collagen alpha-2(I) chain OS=Homo sapiens OX=9606 GN=COL1A2 PE=1 SV=7	0.138721	66728.4	22996	2.90174	28748.5	11336.8	84373.6	93518	23440.5	158953	11487	9275.26	28997.4	23650.4	41569.9
sp|P61586|RHOA_HUMAN	Transforming protein RhoA OS=Homo sapiens OX=9606 GN=RHOA PE=1 SV=1	0.139888	170.419	140.919	1.20933	161.737	204.597	187.209	171.616	152.696	144.656	149.665	143.803	122.31	88.1383	200.68
sp|P32455|GBP1_HUMAN	Guanylate-binding protein 1 OS=Homo sapiens OX=9606 GN=GBP1 PE=1 SV=2	0.140086	227.633	59.8993	3.80026	46.7143	259.876	762.545	42.679	71.102	182.883	36.5897	31.8969	106.599	74.0905	50.3208
sp|Q9NVT9|ARMC1_HUMAN	Armadillo repeat-containing protein 1 OS=Homo sapiens OX=9606 GN=ARMC1 PE=1 SV=1	0.143242	160.746	104.746	1.53463	142.2	326.037	123.392	140.131	103.618	129.099	43.2775	150.913	131.263	77.5179	120.758
sp|Q9Y6C2|EMIL1_HUMAN	EMILIN-1 OS=Homo sapiens OX=9606 GN=EMILIN1 PE=1 SV=3	0.143968	930.423	595.84	1.56153	542.463	463.901	1682.47	1131.53	878.687	883.487	673.166	499.028	419.95	612.24	774.815
sp|P24821|TENA_HUMAN	Tenascin OS=Homo sapiens OX=9606 GN=TNC PE=1 SV=3	0.144128	1286.42	590.617	2.17809	1231.31	1153.34	698.972	281.968	2221.7	2131.23	132.158	516.035	677.219	887.162	740.512
sp|Q14974|IMB1_HUMAN	Importin subunit beta-1 OS=Homo sapiens OX=9606 GN=KPNB1 PE=1 SV=2	0.145157	1562.58	1108.49	1.40965	1578.63	2874.4	1175.67	1496.98	938.203	1311.61	1004.5	1118.33	1347.99	1016.02	1055.61
sp|P51149|RAB7A_HUMAN	Ras-related protein Rab-7a OS=Homo sapiens OX=9606 GN=RAB7A PE=1 SV=1	0.147467	361.924	246.257	1.4697	163.626	480.589	466.934	310.789	471.271	278.335	249.459	284.689	264.561	264.949	167.626
sp|Q9NS69|TOM22_HUMAN	Mitochondrial import receptor subunit TOM22 homolog OS=Homo sapiens OX=9606 GN=TOMM22 PE=1 SV=3	0.148189	212.392	94.9912	2.23591	216.313	573.569	69.6535	87.9807	148.52	178.316	10.302	154.551	159.494	84.8378	65.7712
sp|P12109|CO6A1_HUMAN	Collagen alpha-1(VI) chain OS=Homo sapiens OX=9606 GN=COL6A1 PE=1 SV=3	0.150977	4578.24	3363.58	1.36112	2463.38	3993.31	5174.63	5746.19	4233.12	5858.81	4174.46	3140.9	1946.83	3251.04	4304.68
sp|P07741|APT_HUMAN	Adenine phosphoribosyltransferase OS=Homo sapiens OX=9606 GN=APRT PE=1 SV=2	0.151656	1107.46	759.1	1.45891	1242.72	1295.74	631.37	761.993	1158.98	1553.97	257.958	1018.46	1301.8	371.128	846.156
sp|P0DOY2|IGLC2_HUMAN;sp|P0DOY3|IGLC3_HUMAN;sp|B9A064|IGLL5_HUMAN;sp|P0DOX8|IGL1_HUMAN;sp|P0CF74|IGLC6_HUMAN;sp|P0CG04|IGLC1_HUMAN;sp|A0M8Q6|IGLC7_HUMAN	Immunoglobulin lambda constant 2 OS=Homo sapiens OX=9606 GN=IGLC2 PE=1 SV=1	0.152653	1234.97	402.878	3.06536	196.346	238.928	1471.21	1359.92	2827.74	1315.67	549.645	313.033	302.364	198.739	650.612
sp|P27635|RL10_HUMAN;sp|Q96L21|RL10L_HUMAN	60S ribosomal protein L10 OS=Homo sapiens OX=9606 GN=RPL10 PE=1 SV=4	0.153008	192.02	142.987	1.34292	137.43	244.098	130.831	291.049	173.444	175.268	102.094	155.76	212.44	130.554	114.085
sp|O75494|SRS10_HUMAN	Serine/arginine-rich splicing factor 10 OS=Homo sapiens OX=9606 GN=SRSF10 PE=1 SV=1	0.153862	861.427	685.297	1.25701	1062.77	1139.61	559.156	881.144	761.374	764.5	509.486	774.633	733.31	775.612	633.443
sp|P07108|ACBP_HUMAN	Acyl-CoA-binding protein OS=Homo sapiens OX=9606 GN=DBI PE=1 SV=2	0.154486	340.899	165.559	2.05908	819.608	191.964	431.342	99.0615	262.394	241.022	172.501	173.413	165.496	163.636	152.747
sp|Q9Y2Q3|GSTK1_HUMAN	Glutathione S-transferase kappa 1 OS=Homo sapiens OX=9606 GN=GSTK1 PE=1 SV=3	0.154712	1036.03	788.799	1.31343	760.867	1193.85	1494.82	875.027	823.553	1068.08	505.159	490.388	1369.24	798.66	780.549
sp|O75475|PSIP1_HUMAN	PC4 and SFRS1-interacting protein OS=Homo sapiens OX=9606 GN=PSIP1 PE=1 SV=1	0.155763	55.8905	4.78188	11.688	152.35	67.4873	2.60085	110.071	0	2.83299	0	8.40268	15.5067	0	0
sp|Q9BUJ2|HNRL1_HUMAN	Heterogeneous nuclear ribonucleoprotein U-like protein 1 OS=Homo sapiens OX=9606 GN=HNRNPUL1 PE=1 SV=2	0.159882	80.6129	61.8163	1.30407	86.2745	126.513	42.4131	134.333	46.0887	48.0558	4.70535	43.83	210.747	2.1077	47.6915
sp|Q9NTK5|OLA1_HUMAN	Obg-like ATPase 1 OS=Homo sapiens OX=9606 GN=OLA1 PE=1 SV=2	0.161533	255.398	154.263	1.6556	283.841	352.132	215.101	251.018	125.064	305.23	149.756	149.143	248.858	213.522	10.0356
sp|P28838|AMPL_HUMAN	Cytosol aminopeptidase OS=Homo sapiens OX=9606 GN=LAP3 PE=1 SV=3	0.1619	2155.44	1397.48	1.54238	1334.79	2618.41	4243.25	1263.06	1574.82	1898.3	837.011	1009.12	2278.88	1305.57	1556.8
sp|P19971|TYPH_HUMAN	Thymidine phosphorylase OS=Homo sapiens OX=9606 GN=TYMP PE=1 SV=2	0.163018	5244.12	3230.23	1.62345	3158.19	6111.68	9950.36	3173.84	2838.77	6231.89	1142.2	2485.71	5520.55	2549.73	4452.99
sp|O60493|SNX3_HUMAN	Sorting nexin-3 OS=Homo sapiens OX=9606 GN=SNX3 PE=1 SV=3	0.172702	489.446	276.823	1.76808	169.202	227.051	688.234	736.824	667.745	447.622	414.298	222.91	117.486	369.532	259.891
sp|P02766|TTHY_HUMAN	Transthyretin OS=Homo sapiens OX=9606 GN=TTR PE=1 SV=1	0.175234	650.933	410.159	1.58703	763.428	691.256	677.661	901.325	202.986	668.946	199.803	650.699	450.301	287.965	462.027
sp|P20618|PSB1_HUMAN	Proteasome subunit beta type-1 OS=Homo sapiens OX=9606 GN=PSMB1 PE=1 SV=2	0.176865	857.385	678.61	1.26344	620.443	810.613	1210.37	793.247	879.818	829.818	1091.37	498.588	618.295	803.876	380.926
sp|Q9UG63|ABCF2_HUMAN	ATP-binding cassette sub-family F member 2 OS=Homo sapiens OX=9606 GN=ABCF2 PE=1 SV=2	0.177838	69.8251	35.7558	1.95283	70.4829	98.3643	22.1372	64.7711	30.5623	132.633	50.2422	0	26.1791	22.5934	79.7642
sp|P07996|TSP1_HUMAN	Thrombospondin-1 OS=Homo sapiens OX=9606 GN=THBS1 PE=1 SV=2	0.179647	156.697	28.8484	5.43174	18.1803	20.2595	44.0317	138.401	36.2446	683.066	19.7357	17.0027	74.7338	11.2423	21.5274
sp|Q92930|RAB8B_HUMAN	Ras-related protein Rab-8B OS=Homo sapiens OX=9606 GN=RAB8B PE=1 SV=2	0.180581	310.497	212.149	1.46358	143.912	220.639	396.563	480.31	354.736	266.82	298.516	197.884	125.569	271.285	167.489
sp|Q99536|VAT1_HUMAN	Synaptic vesicle membrane protein VAT-1 homolog OS=Homo sapiens OX=9606 GN=VAT1 PE=1 SV=2	0.180582	668.956	411.417	1.62598	290.118	905.504	1012.93	354.582	486.59	964.014	243.988	448.217	368.65	496.803	499.425
sp|Q13885|TBB2A_HUMAN;sp|Q9BVA1|TBB2B_HUMAN;sp|A6NNZ2|TBB8L_HUMAN	Tubulin beta-2A chain OS=Homo sapiens OX=9606 GN=TUBB2A PE=1 SV=1	0.182011	227.254	190.271	1.19437	239.938	259.479	159.574	218.456	213.992	272.087	128.231	213.127	234.97	186.22	188.808
sp|P62081|RS7_HUMAN	40S ribosomal protein S7 OS=Homo sapiens OX=9606 GN=RPS7 PE=1 SV=1	0.182105	1418.56	1027.1	1.38114	1815.02	1988.49	798.05	1497.04	1046.79	1365.97	458.372	1041.67	1703.79	635.665	1295.98
sp|Q01995|TAGL_HUMAN	Transgelin OS=Homo sapiens OX=9606 GN=TAGLN PE=1 SV=4	0.184771	398.083	190.91	2.08519	336.448	77.7418	658.322	272.251	236.511	807.226	192.699	153.149	414.599	83.9501	110.154
sp|P63165|SUMO1_HUMAN	Small ubiquitin-related modifier 1 OS=Homo sapiens OX=9606 GN=SUMO1 PE=1 SV=1	0.188604	647.494	485.001	1.33504	520.675	786.8	858.021	577.301	769.753	372.415	639.534	309.85	238.676	1115.3	121.648
sp|P09467|F16P1_HUMAN	Fructose-1,6-bisphosphatase 1 OS=Homo sapiens OX=9606 GN=FBP1 PE=1 SV=5	0.189204	155.436	24.2031	6.42216	24.355	13.1008	179.802	62.7517	9.63804	642.97	0	51.4584	11.901	33.9761	23.6801
sp|P02794|FRIH_HUMAN	Ferritin heavy chain OS=Homo sapiens OX=9606 GN=FTH1 PE=1 SV=2	0.190972	99.7732	43.4966	2.29382	17.3919	58.2506	305.447	84.7146	79.5976	53.2376	74.328	85.3989	5.95154	13.9544	37.8501
sp|P25398|RS12_HUMAN	40S ribosomal protein S12 OS=Homo sapiens OX=9606 GN=RPS12 PE=1 SV=3	0.195969	432.53	269.179	1.60685	174.9	845.716	240.977	476.189	422.963	434.434	208.378	329.471	322.485	262.137	223.423
sp|P08708|RS17_HUMAN	40S ribosomal protein S17 OS=Homo sapiens OX=9606 GN=RPS17 PE=1 SV=2	0.197205	454.347	318.424	1.42686	610.001	761.344	274.531	445.664	307.797	326.746	107.167	401.041	636.095	194.707	253.109
sp|P37108|SRP14_HUMAN	Signal recognition particle 14 kDa protein OS=Homo sapiens OX=9606 GN=SRP14 PE=1 SV=2	0.2	792.38	442.69	1.78992	1303.03	1234.88	242.362	366.229	1035.72	572.067	434.647	768.874	671.116	136.406	202.407
sp|P51884|LUM_HUMAN	Lumican OS=Homo sapiens OX=9606 GN=LUM PE=1 SV=2	0.200419	932.662	480.852	1.9396	490.338	370.49	807.689	986.556	452.58	2488.32	424.156	435.298	333.061	739.199	472.548
sp|P43304|GPDM_HUMAN	Glycerol-3-phosphate dehydrogenase, mitochondrial OS=Homo sapiens OX=9606 GN=GPD2 PE=1 SV=3	0.200825	4.49551	0.560307	8.02329	0	0	12.8147	0	6.90616	7.2522	0	0	2.80154	0	0
sp|P30048|PRDX3_HUMAN	Thioredoxin-dependent peroxide reductase, mitochondrial OS=Homo sapiens OX=9606 GN=PRDX3 PE=1 SV=3	0.201326	609.87	469.564	1.2988	524.047	823.641	578.081	749.333	494.134	489.983	160.129	497.86	673.625	350.446	665.757
sp|P08559|ODPA_HUMAN	Pyruvate dehydrogenase E1 component subunit alpha, somatic form, mitochondrial OS=Homo sapiens OX=9606 GN=PDHA1 PE=1 SV=3	0.201586	14.3741	7.34408	1.95724	8.7077	56.7492	3.38794	1.7517	6.66499	8.98298	1.9378	30.6771	4.10548	0	0
sp|O00425|IF2B3_HUMAN	Insulin-like growth factor 2 mRNA-binding protein 3 OS=Homo sapiens OX=9606 GN=IGF2BP3 PE=1 SV=2	0.202981	39.7112	1.00053	39.6902	0	111.714	0.0174589	17.4817	109.054	0	1.26635	3.47051	0	0.265795	0
sp|P05386|RLA1_HUMAN	60S acidic ribosomal protein P1 OS=Homo sapiens OX=9606 GN=RPLP1 PE=1 SV=1	0.204637	7523.32	5566.19	1.35161	8909.82	11519.7	4311.06	5832.18	6373.98	8193.19	2621.06	6540.1	9409.57	4219.06	5041.17
sp|P62847|RS24_HUMAN	40S ribosomal protein S24 OS=Homo sapiens OX=9606 GN=RPS24 PE=1 SV=1	0.206036	632.781	469.127	1.34885	937.439	899.503	327.065	590.327	468.596	573.756	139.579	509.774	1159.07	219.369	317.849
sp|O43809|CPSF5_HUMAN	Cleavage and polyadenylation specificity factor subunit 5 OS=Homo sapiens OX=9606 GN=NUDT21 PE=1 SV=1	0.208615	124.738	47.3682	2.63337	228.141	334.797	31.5405	39.7741	72.4014	41.7738	25.6875	78.4669	16.8835	39.1866	76.6165
sp|Q9BWD1|THIC_HUMAN	Acetyl-CoA acetyltransferase, cytosolic OS=Homo sapiens OX=9606 GN=ACAT2 PE=1 SV=2	0.211414	139.652	46.16	3.0254	480.98	97.8642	41.2668	22.4505	143	52.3533	82.5854	28.0548	45.2123	60.8527	14.0946
sp|P51610|HCFC1_HUMAN	Host cell factor 1 OS=Homo sapiens OX=9606 GN=HCFC1 PE=1 SV=2	0.212693	93.7659	72.0898	1.30068	83.621	129.832	70.4161	123.212	75.6406	79.8733	71.468	123.947	40.0813	99.6686	25.2836
sp|Q06828|FMOD_HUMAN	Fibromodulin OS=Homo sapiens OX=9606 GN=FMOD PE=1 SV=2	0.212829	6.23006	0	Infinity	0	0	0	32.7504	0	4.63	0	0	0	0	0
sp|P98179|RBM3_HUMAN	RNA-binding protein 3 OS=Homo sapiens OX=9606 GN=RBM3 PE=1 SV=1	0.213472	1534.62	1189.57	1.29006	1905.26	1721.07	1643.05	858.034	1093.21	1987.09	1104.17	1024.54	1438.65	1053.9	1326.58
sp|P21291|CSRP1_HUMAN	Cysteine and glycine-rich protein 1 OS=Homo sapiens OX=9606 GN=CSRP1 PE=1 SV=3	0.213545	1445.82	955.971	1.51241	1360.78	513.055	2131.46	1172.93	1413.83	2082.88	640.331	845.38	1232.35	1037.81	1023.98
sp|Q96FW1|OTUB1_HUMAN	Ubiquitin thioesterase OTUB1 OS=Homo sapiens OX=9606 GN=OTUB1 PE=1 SV=2	0.215215	105.86	47.5496	2.22631	86.4206	300.298	52.227	137.582	16.7761	41.8568	8.71949	64.7931	114.807	8.97395	40.4546
sp|P02533|K1C14_HUMAN	Keratin, type I cytoskeletal 14 OS=Homo sapiens OX=9606 GN=KRT14 PE=1 SV=4	0.215501	368.809	30.3963	12.1333	18.7665	13.1837	126.335	44.938	1878.56	131.069	21.475	11.4126	38.7896	40.971	39.3335
sp|P06702|S10A9_HUMAN	Protein S100-A9 OS=Homo sapiens OX=9606 GN=S100A9 PE=1 SV=1	0.218712	2000.28	1132.7	1.76594	803.732	999.763	4873.87	787.695	2877.78	1658.84	655.674	446.158	2966.05	375.574	1220.04
sp|Q13126|MTAP_HUMAN	S-methyl-5'-thioadenosine phosphorylase OS=Homo sapiens OX=9606 GN=MTAP PE=1 SV=2	0.218956	78.9013	61.903	1.2746	80.1345	99.8497	55.8926	113.398	56.3142	67.8186	24.5245	89.9361	33.0658	30.2366	131.752
sp|Q13547|HDAC1_HUMAN;sp|Q92769|HDAC2_HUMAN	Histone deacetylase 1 OS=Homo sapiens OX=9606 GN=HDAC1 PE=1 SV=1	0.21921	82.7348	36.7555	2.25095	92.3025	180.243	26.4416	145.626	36.371	15.4247	0	65.4829	68.5701	18.3716	31.3528
sp|Q9Y305|ACOT9_HUMAN	Acyl-coenzyme A thioesterase 9, mitochondrial OS=Homo sapiens OX=9606 GN=ACOT9 PE=1 SV=2	0.22168	290.36	230.58	1.25926	272.47	319.774	337.758	207.088	343.503	261.567	70.5431	402.026	330.904	224.296	125.133
sp|Q08211|DHX9_HUMAN	ATP-dependent RNA helicase A OS=Homo sapiens OX=9606 GN=DHX9 PE=1 SV=4	0.224587	2588.17	2129.44	1.21542	2884.99	3620.33	1592.08	2174.58	2640.08	2616.97	2014.74	2111.82	2107.19	2269.62	2143.84
sp|P55769|NH2L1_HUMAN	NHP2-like protein 1 OS=Homo sapiens OX=9606 GN=SNU13 PE=1 SV=3	0.228676	11.3418	0	Infinity	0	63.872	0	0	0	4.17894	0	0	0	0	0
sp|P62314|SMD1_HUMAN	Small nuclear ribonucleoprotein Sm D1 OS=Homo sapiens OX=9606 GN=SNRPD1 PE=1 SV=1	0.228941	612.56	439.577	1.39352	713.727	1090.63	315.222	455.487	624.035	476.258	318.224	439.926	556.278	414.902	468.554
sp|Q14165|MLEC_HUMAN	Malectin OS=Homo sapiens OX=9606 GN=MLEC PE=1 SV=1	0.231443	53.9957	42.0508	1.28406	53.6546	41.7354	71.7016	30.5409	54.6141	71.7276	83.3593	18.9712	24.5906	66.3016	17.0312
sp|Q9BS26|ERP44_HUMAN	Endoplasmic reticulum resident protein 44 OS=Homo sapiens OX=9606 GN=ERP44 PE=1 SV=1	0.241256	737.554	519.458	1.41985	528.204	1567.43	583.154	478.645	648.624	619.265	195.407	576.482	914.472	397.464	513.464
sp|Q8N257|H2B3B_HUMAN	Histone H2B type 3-B OS=Homo sapiens OX=9606 GN=HIST3H2BB PE=1 SV=3	0.241923	231.134	93.7392	2.46572	637.934	338.037	63.0178	63.4506	184.352	100.014	109.45	116.912	87.7954	69.8267	84.7112
sp|Q13162|PRDX4_HUMAN	Peroxiredoxin-4 OS=Homo sapiens OX=9606 GN=PRDX4 PE=1 SV=1	0.245535	651.963	512.28	1.27267	351.689	624.287	750.049	953.457	605.418	626.877	346.101	457.489	647.823	529.372	580.613
sp|P01876|IGHA1_HUMAN;sp|P01877|IGHA2_HUMAN;sp|P0DOX2|IGA2_HUMAN	Immunoglobulin heavy constant alpha 1 OS=Homo sapiens OX=9606 GN=IGHA1 PE=1 SV=2	0.247143	3503.93	1635.16	2.14286	894.837	774.023	4528.62	5337.18	4822.28	4666.62	2365.62	1409.67	1232.86	1781.14	1386.52
sp|Q8WU39|MZB1_HUMAN	Marginal zone B- and B1-cell-specific protein OS=Homo sapiens OX=9606 GN=MZB1 PE=1 SV=1	0.248443	470.005	231.424	2.03093	413.611	161.608	129.133	739.895	1057.66	318.12	192.634	256.265	272.53	333.352	102.337
sp|P06396|GELS_HUMAN	Gelsolin OS=Homo sapiens OX=9606 GN=GSN PE=1 SV=1	0.248643	2099.74	1381.65	1.51973	1354.81	1809.79	1838.34	1272.39	1343.96	4979.16	377.415	1848.38	2267.84	789.176	1625.45
sp|Q8N283|ANR35_HUMAN	Ankyrin repeat domain-containing protein 35 OS=Homo sapiens OX=9606 GN=ANKRD35 PE=2 SV=2	0.249121	1784.98	1337.48	1.33458	2152.64	2606.45	815.747	1795.74	1774.89	1564.43	535.286	2155.92	2214.56	639.411	1142.24
sp|Q9BR76|COR1B_HUMAN	Coronin-1B OS=Homo sapiens OX=9606 GN=CORO1B PE=1 SV=1	0.25351	271.202	185.255	1.46394	138.836	353.064	461.529	152.044	169.643	352.098	120.615	103.843	140.452	351.608	209.759
sp|P22695|QCR2_HUMAN	Cytochrome b-c1 complex subunit 2, mitochondrial OS=Homo sapiens OX=9606 GN=UQCRC2 PE=1 SV=3	0.255767	493.877	420.79	1.17369	314.85	426.717	582.87	439.433	715.223	484.167	562.132	308.707	121.467	1048.69	62.9526
sp|O60869|EDF1_HUMAN	Endothelial differentiation-related factor 1 OS=Homo sapiens OX=9606 GN=EDF1 PE=1 SV=1	0.260016	592.284	502.119	1.17957	710.624	675.668	412.767	593.044	505.827	655.776	345.984	574.572	363.265	657.437	569.338
sp|P43686|PRS6B_HUMAN	26S proteasome regulatory subunit 6B OS=Homo sapiens OX=9606 GN=PSMC4 PE=1 SV=2	0.260915	96.6949	69.8236	1.38485	68.6239	130.048	113.897	125.978	104.052	37.5708	59.5927	141.228	83.8875	43.0659	21.3435
sp|Q5Y7A7|2B1D_HUMAN;sp|P01912|2B13_HUMAN;sp|P04440|DPB1_HUMAN	HLA class II histocompatibility antigen, DRB1-13 beta chain OS=Homo sapiens OX=9606 GN=HLA-DRB1 PE=1 SV=1	0.265527	235.376	49.8095	4.72552	46.1775	48.0709	75.0518	51.6662	1154.55	36.7441	25.0151	35.3586	19.6937	130.666	38.314
sp|Q9NYU2|UGGG1_HUMAN	UDP-glucose:glycoprotein glucosyltransferase 1 OS=Homo sapiens OX=9606 GN=UGGT1 PE=1 SV=3	0.270296	38.5843	26.3153	1.46623	38.7634	76.2595	20.7856	18.0946	47.1497	30.4532	18.222	50.6592	29.8239	20.0538	12.8179
sp|Q05682|CALD1_HUMAN	Caldesmon OS=Homo sapiens OX=9606 GN=CALD1 PE=1 SV=3	0.270772	244.335	143.343	1.70455	92.3659	83.2904	405.719	257.715	259.663	367.257	142.446	134.286	158.386	130.159	151.439
sp|Q9UJS0|CMC2_HUMAN	Calcium-binding mitochondrial carrier protein Aralar2 OS=Homo sapiens OX=9606 GN=SLC25A13 PE=1 SV=2	0.273764	102.204	52.2789	1.95497	66.7558	307.064	39.3707	115.707	43.2752	41.0481	18.3492	82.6772	95.3342	35.1356	29.8982
sp|Q96FX7|TRM61_HUMAN	tRNA (adenine(58)-N(1))-methyltransferase catalytic subunit TRMT61A OS=Homo sapiens OX=9606 GN=TRMT61A PE=1 SV=1	0.276175	69.9359	49.2185	1.42093	51.9714	143.057	35.7091	63.6232	69.8883	55.366	16.7556	46.4199	72.8063	52.1756	57.9349
sp|Q14847|LASP1_HUMAN	LIM and SH3 domain protein 1 OS=Homo sapiens OX=9606 GN=LASP1 PE=1 SV=2	0.278155	1522.89	1302.76	1.16897	1839.53	1456.42	1639.99	1133.9	1423.35	1644.12	714.381	940.879	1793.9	1586.99	1477.64
sp|Q9TQE0|2B19_HUMAN;sp|P13761|2B17_HUMAN	HLA class II histocompatibility antigen, DRB1-9 beta chain OS=Homo sapiens OX=9606 GN=HLA-DRB1 PE=1 SV=1	0.279136	593.734	586.609	1.01215	44.8108	32.1047	58.8044	2227.03	110.998	1088.66	766.181	900.835	768.934	104.68	392.414
sp|P13796|PLSL_HUMAN	Plastin-2 OS=Homo sapiens OX=9606 GN=LCP1 PE=1 SV=6	0.279709	5326.87	4469.34	1.19187	4334.08	4938.82	6699.56	7193.19	4351.18	4444.41	2861.59	3112.82	5567.91	5208.57	5595.8
sp|P0DP23|CALM1_HUMAN;sp|P0DP24|CALM2_HUMAN;sp|P0DP25|CALM3_HUMAN	Calmodulin-1 OS=Homo sapiens OX=9606 GN=CALM1 PE=1 SV=1	0.280493	2391.92	1859.71	1.28618	3531.45	3132.85	1613.74	1314.72	2170.05	2588.73	550.931	1106.11	3819.7	1546.61	2275.2
sp|Q13509|TBB3_HUMAN	Tubulin beta-3 chain OS=Homo sapiens OX=9606 GN=TUBB3 PE=1 SV=2	0.282324	48.6434	35.3053	1.37779	88.9436	42.2057	25.3325	36.7518	35.8447	62.7822	25.1924	37.1246	40.177	36.8564	37.1763
sp|Q9BV40|VAMP8_HUMAN	Vesicle-associated membrane protein 8 OS=Homo sapiens OX=9606 GN=VAMP8 PE=1 SV=1	0.284659	518.13	332.747	1.55713	209.923	1206.12	385.092	508.997	351.929	446.714	152.318	320.506	363.893	467.058	359.96
sp|Q9NRR5|UBQL4_HUMAN;sp|Q9UHD9|UBQL2_HUMAN;sp|Q9UMX0|UBQL1_HUMAN	Ubiquilin-4 OS=Homo sapiens OX=9606 GN=UBQLN4 PE=1 SV=2	0.287245	1261.26	1123.86	1.12226	1107.42	1528.68	1135.72	1276.82	1287.57	1231.35	799.196	828.719	1202.07	1290.26	1499.06
sp|Q96HC4|PDLI5_HUMAN	PDZ and LIM domain protein 5 OS=Homo sapiens OX=9606 GN=PDLIM5 PE=1 SV=5	0.287582	110.686	88.13	1.25594	33.3316	75.5534	151.194	143.905	106.636	153.497	0	38.0297	51.7238	189.813	161.083
sp|P08575|PTPRC_HUMAN	Receptor-type tyrosine-protein phosphatase C OS=Homo sapiens OX=9606 GN=PTPRC PE=1 SV=3	0.289719	708.31	493.035	1.43663	1191.68	1011.22	588.793	286.602	489.694	681.867	604.765	420.11	440.926	686.838	312.536
sp|O95831|AIFM1_HUMAN	Apoptosis-inducing factor 1, mitochondrial OS=Homo sapiens OX=9606 GN=AIFM1 PE=1 SV=1	0.290192	467.546	384.959	1.21453	474.074	495.329	361.151	717.594	391.375	365.751	216.507	566.63	256.461	419.916	465.281
sp|O75531|BAF_HUMAN	Barrier-to-autointegration factor OS=Homo sapiens OX=9606 GN=BANF1 PE=1 SV=1	0.290957	39.5272	29.0947	1.35857	61.865	44.934	57.4387	55.4233	2.00497	15.4974	82.1227	9.66509	52.686	0	0.999685
sp|Q15084|PDIA6_HUMAN	Protein disulfide-isomerase A6 OS=Homo sapiens OX=9606 GN=PDIA6 PE=1 SV=1	0.294162	1567.51	1311.98	1.19477	1001.84	1435.34	1416.87	1601.68	2215.87	1733.46	916.651	1031.27	1592.58	1547.26	1472.12
sp|Q15019|SEPT2_HUMAN	Septin-2 OS=Homo sapiens OX=9606 GN=SEPT2 PE=1 SV=1	0.29558	259.906	212.106	1.22536	315.638	325.523	287.09	173.404	175.961	281.819	105.843	202.009	329.908	229.455	193.318
sp|Q01844|EWS_HUMAN	RNA-binding protein EWS OS=Homo sapiens OX=9606 GN=EWSR1 PE=1 SV=1	0.297928	448.161	362.002	1.23801	398.29	599.14	431.589	333.894	506.11	419.94	53.6974	466.883	328.719	526.806	433.904
sp|P04792|HSPB1_HUMAN	Heat shock protein beta-1 OS=Homo sapiens OX=9606 GN=HSPB1 PE=1 SV=2	0.305373	3501.72	2487.48	1.40774	1247.29	4558.98	4411.29	3250.41	2542.99	4999.35	1529.92	1650.44	3940.48	2244.84	3071.7
sp|Q6IBS0|TWF2_HUMAN	Twinfilin-2 OS=Homo sapiens OX=9606 GN=TWF2 PE=1 SV=2	0.308687	333.292	221.88	1.50213	98.7556	213.326	473.145	422.348	352.328	439.848	229.993	205.458	106.688	341.235	226.024
sp|Q9NX55|HYPK_HUMAN	Huntingtin-interacting protein K OS=Homo sapiens OX=9606 GN=HYPK PE=1 SV=2	0.313412	231.273	61.1747	3.78054	303.594	877.508	20.9998	75.0148	51.7842	58.7384	78.0889	62.499	102.532	52.0088	10.7448
sp|Q14019|COTL1_HUMAN	Coactosin-like protein OS=Homo sapiens OX=9606 GN=COTL1 PE=1 SV=3	0.313974	1022.53	727.943	1.40469	2684.77	575.669	942.108	328.694	498.034	1105.91	81.425	341.41	2175.51	336.109	705.262
sp|P26639|SYTC_HUMAN	Threonine--tRNA ligase, cytoplasmic OS=Homo sapiens OX=9606 GN=TARS PE=1 SV=3	0.315278	90.0259	65.8313	1.36752	18.5608	167.628	45.7953	205.978	33.4678	68.7262	37.943	12.9264	0	173.38	104.907
sp|Q7L513|FCRLA_HUMAN	Fc receptor-like A OS=Homo sapiens OX=9606 GN=FCRLA PE=1 SV=2	0.316549	40.0098	7.31415	5.47019	0	80.6277	0	18.6106	140.82	0	36.5708	0	0	0	0
sp|P40306|PSB10_HUMAN	Proteasome subunit beta type-10 OS=Homo sapiens OX=9606 GN=PSMB10 PE=1 SV=1	0.327299	352.334	275.818	1.27741	246.513	171.509	565.597	336.355	405.36	388.668	550.95	250.242	77.1524	290.548	210.198
sp|O15145|ARPC3_HUMAN	Actin-related protein 2/3 complex subunit 3 OS=Homo sapiens OX=9606 GN=ARPC3 PE=1 SV=3	0.335207	1203.44	880.967	1.36604	2134.02	1488.33	1009.16	515.64	909.293	1164.18	502.442	966.619	1141.42	953.117	841.241
sp|Q8WUW1|BRK1_HUMAN	Protein BRICK1 OS=Homo sapiens OX=9606 GN=BRK1 PE=1 SV=1	0.338122	217.18	185.193	1.17272	212.156	292.77	238.99	233.17	189.864	136.129	144.717	130.431	194.557	268.049	188.211
sp|Q92522|H1X_HUMAN	Histone H1x OS=Homo sapiens OX=9606 GN=H1FX PE=1 SV=1	0.338756	106.643	63.6474	1.67553	48.3516	63.7937	225.986	39.5322	199.204	62.9906	81.4541	96.8456	9.71947	72.4539	57.7639
sp|Q96C90|PP14B_HUMAN	Protein phosphatase 1 regulatory subunit 14B OS=Homo sapiens OX=9606 GN=PPP1R14B PE=1 SV=3	0.341322	408.017	297.093	1.37337	209.245	192.519	343.706	619.914	418	664.72	585.454	216.454	220.496	200.339	262.72
sp|P30084|ECHM_HUMAN	Enoyl-CoA hydratase, mitochondrial OS=Homo sapiens OX=9606 GN=ECHS1 PE=1 SV=4	0.341497	203.385	175.951	1.15592	190.403	288.286	231.539	151.556	209.448	149.076	67.7898	329.664	265.12	100.547	116.632
sp|P02452|CO1A1_HUMAN;RRRRRsp|P12107|COBA1_HUMAN	Collagen alpha-1(I) chain OS=Homo sapiens OX=9606 GN=COL1A1 PE=1 SV=5	0.342171	55079	30111.9	1.82914	38297.3	10934.7	75047.2	63715.9	21218.8	121260	15652.5	10289.6	38624.1	33625.3	52368
sp|Q00688|FKBP3_HUMAN	Peptidyl-prolyl cis-trans isomerase FKBP3 OS=Homo sapiens OX=9606 GN=FKBP3 PE=1 SV=1	0.342524	353.214	268.389	1.31605	151.961	570.139	313.202	275.234	456.358	352.39	399.416	176.504	184.701	394.689	186.638
sp|P02768|ALBU_HUMAN	Serum albumin OS=Homo sapiens OX=9606 GN=ALB PE=1 SV=2	0.343316	40099.8	30429.1	1.31781	41213.1	21473.3	62365	45096.7	21429.9	49020.9	35142.2	27699.1	19536.2	25382.9	44384.9
sp|P62249|RS16_HUMAN	40S ribosomal protein S16 OS=Homo sapiens OX=9606 GN=RPS16 PE=1 SV=2	0.343421	715.705	634.483	1.12801	596.688	921.328	516.229	761.586	706.385	792.017	524.456	682.523	583.398	780.102	601.937
sp|P62306|RUXF_HUMAN	Small nuclear ribonucleoprotein F OS=Homo sapiens OX=9606 GN=SNRPF PE=1 SV=1	0.344373	387.222	285.085	1.35827	606.391	524.187	208.569	185.901	382.212	416.072	267.045	280.615	165.668	348.355	363.742
sp|O14950|ML12B_HUMAN;sp|P19105|ML12A_HUMAN	Myosin regulatory light chain 12B OS=Homo sapiens OX=9606 GN=MYL12B PE=1 SV=2	0.346376	25.0508	5.83092	4.2962	0	21.1739	53.708	0	72.2758	3.14718	0	0	21.478	0	7.67657
sp|P08397|HEM3_HUMAN	Porphobilinogen deaminase OS=Homo sapiens OX=9606 GN=HMBS PE=1 SV=2	0.346782	55.1479	26.368	2.09147	16.4815	71.0657	8.17458	14.7472	165.134	55.2842	12.6299	82.2078	14.6643	14.7838	7.55443
sp|O60506|HNRPQ_HUMAN	Heterogeneous nuclear ribonucleoprotein Q OS=Homo sapiens OX=9606 GN=SYNCRIP PE=1 SV=2	0.350017	475.429	407.989	1.1653	622.861	567.006	341.096	458.608	505.814	357.188	383.985	502.943	633.411	264.055	255.548
sp|P78324|SHPS1_HUMAN;sp|Q5TFQ8|SIRBL_HUMAN	Tyrosine-protein phosphatase non-receptor type substrate 1 OS=Homo sapiens OX=9606 GN=SIRPA PE=1 SV=2	0.357433	38.9148	15.8435	2.4562	5.74402	13.0106	116.101	8.44414	42.6022	47.5864	22.5112	13.0746	1.99517	24.7377	16.8987
sp|P40121|CAPG_HUMAN	Macrophage-capping protein OS=Homo sapiens OX=9606 GN=CAPG PE=1 SV=2	0.357928	2832.38	1687.99	1.67796	3458.67	507.348	1823.42	2757.14	2131.39	6316.31	670.508	1044.51	3486.54	1069.62	2168.77
sp|P57737|CORO7_HUMAN	Coronin-7 OS=Homo sapiens OX=9606 GN=CORO7 PE=1 SV=2	0.358963	422.652	253.531	1.66706	121.789	158.305	845.268	488.303	468.542	453.706	227.711	233.227	169.975	248.111	388.632
sp|O43488|ARK72_HUMAN	Aflatoxin B1 aldehyde reductase member 2 OS=Homo sapiens OX=9606 GN=AKR7A2 PE=1 SV=3	0.358997	157.43	107.382	1.46608	93.8173	71.4532	173.015	102.233	403.783	100.281	205.551	131.265	22.3329	119.226	58.5335
sp|P01011|AACT_HUMAN	Alpha-1-antichymotrypsin OS=Homo sapiens OX=9606 GN=SERPINA3 PE=1 SV=2	0.362343	91.1613	35.0934	2.59767	4.02048	58.4112	171.579	135.347	52.4127	125.198	27.4881	38.1962	62.6143	9.5047	37.6639
sp|Q9NYL9|TMOD3_HUMAN	Tropomodulin-3 OS=Homo sapiens OX=9606 GN=TMOD3 PE=1 SV=1	0.367079	810.431	715.702	1.13236	925.318	888.468	830.6	685.824	653.92	878.454	274.971	529.597	1004.71	775.889	993.342
sp|O75821|EIF3G_HUMAN	Eukaryotic translation initiation factor 3 subunit G OS=Homo sapiens OX=9606 GN=EIF3G PE=1 SV=2	0.372277	535.5	412.957	1.29675	295.551	801.207	316.819	951.829	483.436	364.161	114.783	284.379	791.71	315.114	558.797
sp|Q969U7|PSMG2_HUMAN	Proteasome assembly chaperone 2 OS=Homo sapiens OX=9606 GN=PSMG2 PE=1 SV=1	0.375312	17.55	15.4448	1.13631	0	59.0425	0.560496	33.8465	3.65421	8.19658	23.0607	17.3182	22.3237	11.0055	3.51581
sp|P01591|IGJ_HUMAN	Immunoglobulin J chain OS=Homo sapiens OX=9606 GN=JCHAIN PE=1 SV=4	0.378949	191.861	144.844	1.32461	10.5384	0.744312	117.208	811.023	194.984	16.6702	252.62	100.681	40.0339	59.1855	271.698
sp|A8MWD9|RUXGL_HUMAN;sp|P62308|RUXG_HUMAN	Putative small nuclear ribonucleoprotein G-like protein 15 OS=Homo sapiens OX=9606 GN=SNRPGP15 PE=5 SV=2	0.379418	993.705	811.518	1.2245	1248.23	1583.73	511.603	1093.1	764.574	760.991	384.314	822.207	1674.92	543.417	632.736
sp|O14773|TPP1_HUMAN	Tripeptidyl-peptidase 1 OS=Homo sapiens OX=9606 GN=TPP1 PE=1 SV=2	0.383316	1813.31	1523.5	1.19023	1063.56	2537.91	1886.87	2058.39	1995.96	1337.17	1228.68	1333.82	1370.83	2159.04	1525.12
sp|P07858|CATB_HUMAN	Cathepsin B OS=Homo sapiens OX=9606 GN=CTSB PE=1 SV=3	0.383655	539.421	405.432	1.33049	208.833	565.344	890.741	640.121	501.133	430.357	306.932	423.938	370.751	364.221	561.318
sp|Q9NZT2|OGFR_HUMAN	Opioid growth factor receptor OS=Homo sapiens OX=9606 GN=OGFR PE=1 SV=3	0.384966	190.72	153.628	1.24144	42.6437	59.9868	358.564	318.063	151.364	213.699	5.65016	33.9345	92.4801	267.239	368.838
sp|P49006|MRP_HUMAN	MARCKS-related protein OS=Homo sapiens OX=9606 GN=MARCKSL1 PE=1 SV=2	0.38599	36.1609	14.6292	2.47184	3.80593	5.73155	28.8627	106.83	52.1988	19.5371	21.097	12.1772	4.90266	3.92095	31.0481
sp|Q9BVC6|TM109_HUMAN	Transmembrane protein 109 OS=Homo sapiens OX=9606 GN=TMEM109 PE=1 SV=1	0.388866	3189.65	2969.56	1.07411	2848.05	3343.54	3512.05	3242.3	2846.38	3345.59	2146.79	2641.57	3674.06	2996.9	3388.5
sp|P02686|MBP_HUMAN	Myelin basic protein OS=Homo sapiens OX=9606 GN=MBP PE=1 SV=3	0.389283	22.0985	0	Infinity	132.591	0	0	0	0	0	0	0	0	0	0
sp|P07585|PGS2_HUMAN	Decorin OS=Homo sapiens OX=9606 GN=DCN PE=1 SV=1	0.389849	447.435	110.991	4.03128	184.925	10.0721	319.432	412.008	120.677	1637.49	30.7905	98.0502	197.062	62.3232	166.727
sp|Q15366|PCBP2_HUMAN	Poly(rC)-binding protein 2 OS=Homo sapiens OX=9606 GN=PCBP2 PE=1 SV=1	0.391103	269.601	233.439	1.15491	256.737	403.29	233.839	313.841	198.675	211.222	146.429	155.48	395.591	183.497	286.197
sp|Q13347|EIF3I_HUMAN	Eukaryotic translation initiation factor 3 subunit I OS=Homo sapiens OX=9606 GN=EIF3I PE=1 SV=1	0.392381	377.832	300.954	1.25545	195.047	242.722	318.788	547.378	437.556	525.505	436.714	323.434	97.7149	228.309	418.596
sp|Q12765|SCRN1_HUMAN	Secernin-1 OS=Homo sapiens OX=9606 GN=SCRN1 PE=1 SV=2	0.392533	173.155	100.591	1.72138	24.3323	71.2064	191.429	274.235	290.092	187.633	167.728	144.618	14.253	83.2501	93.1043
sp|Q09666|AHNK_HUMAN	Neuroblast differentiation-associated protein AHNAK OS=Homo sapiens OX=9606 GN=AHNAK PE=1 SV=2	0.394573	526.978	457.341	1.15227	706.907	448.505	452.221	390.235	693.475	470.526	269.512	356.736	548.785	611.22	500.453
sp|P47897|SYQ_HUMAN	Glutamine--tRNA ligase OS=Homo sapiens OX=9606 GN=QARS PE=1 SV=1	0.395265	21.9813	9.37422	2.34487	17.2534	54.1148	12.1938	1.03052	21.9845	25.3107	7.37356	19.6811	10.5445	5.63935	3.63263
sp|P12814|ACTN1_HUMAN	Alpha-actinin-1 OS=Homo sapiens OX=9606 GN=ACTN1 PE=1 SV=2	0.395568	1176.36	1033.62	1.1381	985.034	897.437	1347.47	1404.39	928.922	1494.89	548.793	786.312	1705.45	995.607	1131.92
sp|P68032|ACTC_HUMAN;sp|P68133|ACTS_HUMAN;sp|P62736|ACTA_HUMAN	Actin, alpha cardiac muscle 1 OS=Homo sapiens OX=9606 GN=ACTC1 PE=1 SV=1	0.395838	113.119	80.5018	1.40517	291.773	67.0605	107.846	53.0933	49.7287	109.212	39.1694	32.8113	200.673	49.9277	79.9276
sp|P02461|CO3A1_HUMAN	Collagen alpha-1(III) chain OS=Homo sapiens OX=9606 GN=COL3A1 PE=1 SV=4	0.396709	18047.9	9611.89	1.87767	11270.8	3771.35	18942.3	13110.9	7268.86	53923.5	5332.5	3552.04	10818.2	10492.7	17863.9
sp|P50395|GDIB_HUMAN;sp|P31150|GDIA_HUMAN	Rab GDP dissociation inhibitor beta OS=Homo sapiens OX=9606 GN=GDI2 PE=1 SV=2	0.399596	2111.3	1779.3	1.18659	3545.38	2170.3	1883.15	1700.29	1940.39	1428.28	1257.65	1565.1	2029.49	2175.02	1869.23
sp|Q01130|SRSF2_HUMAN	Serine/arginine-rich splicing factor 2 OS=Homo sapiens OX=9606 GN=SRSF2 PE=1 SV=4	0.399891	3150.21	2480.55	1.26997	4012.46	3313.72	1842.05	2225.73	2115.46	5391.87	1913.11	2097.62	1953.68	3112.94	3325.4
sp|Q8TEX9|IPO4_HUMAN	Importin-4 OS=Homo sapiens OX=9606 GN=IPO4 PE=1 SV=2	0.4044	1092.32	833.536	1.31046	543.431	469.077	1151.07	2104.81	1318.62	966.892	1803.36	677.286	338.327	911.616	437.094
sp|P14618|KPYM_HUMAN	Pyruvate kinase PKM OS=Homo sapiens OX=9606 GN=PKM PE=1 SV=4	0.411919	21473.7	19568.8	1.09734	24171.8	20419.8	16131	23509.6	22379.5	22230.2	13516.3	13955.3	18042.9	24933.5	27396.2
sp|Q9Y6E2|BZW2_HUMAN	Basic leucine zipper and W2 domain-containing protein 2 OS=Homo sapiens OX=9606 GN=BZW2 PE=1 SV=1	0.422291	298.621	222.479	1.34224	117.671	401.78	192.013	494.496	242.86	342.906	187.003	195.788	348.097	173.016	208.493
sp|Q15102|PA1B3_HUMAN	Platelet-activating factor acetylhydrolase IB subunit gamma OS=Homo sapiens OX=9606 GN=PAFAH1B3 PE=1 SV=1	0.426481	502.622	424.088	1.18518	357.78	707.247	459.403	913.026	330.936	247.343	83.3788	518.082	962.172	271.918	284.888
sp|P13804|ETFA_HUMAN	Electron transfer flavoprotein subunit alpha, mitochondrial OS=Homo sapiens OX=9606 GN=ETFA PE=1 SV=1	0.427726	119.819	84.8301	1.41246	83.3196	283.02	38.044	52.6928	126.25	135.587	13.2531	158.185	42.4314	97.824	112.457
sp|O75369|FLNB_HUMAN	Filamin-B OS=Homo sapiens OX=9606 GN=FLNB PE=1 SV=2	0.432686	180.481	156.327	1.15451	171.45	121.552	200.958	142.503	276.012	170.412	166.014	158.87	171.933	172.606	112.213
sp|Q01469|FABP5_HUMAN	Fatty acid-binding protein, epidermal OS=Homo sapiens OX=9606 GN=FABP5 PE=1 SV=3	0.435506	2623.82	2296.91	1.14233	2061.56	3944.66	2610.18	2796.62	1827.57	2502.35	1781.68	1629.49	2282.62	3391.64	2399.12
sp|P60953|CDC42_HUMAN	Cell division control protein 42 homolog OS=Homo sapiens OX=9606 GN=CDC42 PE=1 SV=2	0.439655	72.2685	66.755	1.08259	78.6602	82.0579	70.3761	51.5105	86.9016	64.1047	46.2686	81.6289	127.94	58.0241	19.9136
sp|Q8IYL3|CA174_HUMAN	UPF0688 protein C1orf174 OS=Homo sapiens OX=9606 GN=C1orf174 PE=1 SV=2	0.439792	23.793	4.21631	5.64308	1.10978	0	26.3313	17.108	85.2175	12.9913	2.30832	4.57006	3.56472	3.84591	6.79253
sp|Q8IWS0|PHF6_HUMAN	PHD finger protein 6 OS=Homo sapiens OX=9606 GN=PHF6 PE=1 SV=1	0.441595	125.53	124.51	1.0082	156.553	129.109	70.9912	227.672	76.3038	92.5522	262.429	50.4692	28.1298	252.991	28.5298
sp|P30085|KCY_HUMAN	UMP-CMP kinase OS=Homo sapiens OX=9606 GN=CMPK1 PE=1 SV=3	0.442202	77.1397	42.7459	1.80461	66.0536	238.64	27.1478	31.5997	35.4945	63.9029	47.4121	41.0437	60.6709	39.4931	25.1095
sp|Q14764|MVP_HUMAN	Major vault protein OS=Homo sapiens OX=9606 GN=MVP PE=1 SV=4	0.444189	356.084	289.13	1.23157	185.268	432.524	602.011	207.588	295.207	413.904	126.012	170.016	520.056	344.797	284.769
sp|Q9Y2Z4|SYYM_HUMAN	Tyrosine--tRNA ligase, mitochondrial OS=Homo sapiens OX=9606 GN=YARS2 PE=1 SV=2	0.444621	36.4025	23.6514	1.53913	28.6482	64.18	9.02496	93.4827	20.5781	2.50084	3.28854	59.5202	30.6544	24.794	0
sp|P62241|RS8_HUMAN	40S ribosomal protein S8 OS=Homo sapiens OX=9606 GN=RPS8 PE=1 SV=2	0.445449	868.4	778.468	1.11552	779.951	938.097	614.439	1150.19	832.993	894.729	433.45	841.777	889.961	834.151	893.004
sp|P06703|S10A6_HUMAN	Protein S100-A6 OS=Homo sapiens OX=9606 GN=S100A6 PE=1 SV=1	0.448693	163.048	124.522	1.30939	73.2756	98.9175	297.794	118.836	237.573	151.894	175.327	45.8711	173.521	86.518	141.373
sp|Q8WUM4|PDC6I_HUMAN	Programmed cell death 6-interacting protein OS=Homo sapiens OX=9606 GN=PDCD6IP PE=1 SV=1	0.450927	63.0035	7.15122	8.81017	5.5474	363.37	0	0.581448	8.52197	0	0	0	34.987	0	0.769061
sp|P09211|GSTP1_HUMAN	Glutathione S-transferase P OS=Homo sapiens OX=9606 GN=GSTP1 PE=1 SV=2	0.45289	5788.71	4646.09	1.24593	4929.09	4377.54	3569.75	3332.95	9346.44	9176.51	6720.35	7119.74	3970.75	3181.73	2237.88
sp|O43399|TPD54_HUMAN	Tumor protein D54 OS=Homo sapiens OX=9606 GN=TPD52L2 PE=1 SV=2	0.453499	44.4206	26.7542	1.66032	15.5158	221.58	0	2.71676	19.7492	6.96224	0	1.21755	123.279	0	9.27439
sp|Q96CG8|CTHR1_HUMAN	Collagen triple helix repeat-containing protein 1 OS=Homo sapiens OX=9606 GN=CTHRC1 PE=1 SV=1	0.455986	58.7902	4.69595	12.5194	2.39196	4.60099	0.27187	4.79655	19.6933	320.987	4.19315	6.53258	2.82982	0.226683	9.6975
sp|P49961|ENTP1_HUMAN	Ectonucleoside triphosphate diphosphohydrolase 1 OS=Homo sapiens OX=9606 GN=ENTPD1 PE=1 SV=1	0.46245	312.526	271.939	1.14925	186.845	285.237	353.303	257.256	449.647	342.868	88.5045	296.874	263.434	371.016	339.866
sp|P07954|FUMH_HUMAN	Fumarate hydratase, mitochondrial OS=Homo sapiens OX=9606 GN=FH PE=1 SV=3	0.464565	68.2847	59.2958	1.15159	64.6116	61.4165	59.4927	52.0824	55.5601	116.545	66.3293	45.8913	38.3257	61.5483	84.3844
sp|Q6PIU2|NCEH1_HUMAN	Neutral cholesterol ester hydrolase 1 OS=Homo sapiens OX=9606 GN=NCEH1 PE=1 SV=3	0.470477	270.417	240.664	1.12363	172.889	240.678	247.838	263.031	308.906	389.16	201.331	171.984	412.547	192.892	224.565
sp|Q02880|TOP2B_HUMAN	DNA topoisomerase 2-beta OS=Homo sapiens OX=9606 GN=TOP2B PE=1 SV=3	0.472868	82.8143	58.2334	1.42211	120.811	155.692	31.7045	96.4172	47.8588	44.4026	61.0725	79.4325	73.692	32.06	44.9102
sp|Q96PP8|GBP5_HUMAN	Guanylate-binding protein 5 OS=Homo sapiens OX=9606 GN=GBP5 PE=1 SV=1	0.474162	250.696	17.6305	14.2194	3.7928	545.851	917.935	2.10802	17.4717	17.0158	29.8972	13.775	32.3164	7.83843	4.3257
sp|P61106|RAB14_HUMAN	Ras-related protein Rab-14 OS=Homo sapiens OX=9606 GN=RAB14 PE=1 SV=4	0.477094	727.73	677.555	1.07405	651.935	886.728	679.903	747.778	622.862	777.174	503.641	469.507	849.735	879.201	685.693
sp|P55083|MFAP4_HUMAN	Microfibril-associated glycoprotein 4 OS=Homo sapiens OX=9606 GN=MFAP4 PE=1 SV=2	0.478836	225.876	46.8787	4.8183	70.7953	17.6881	1142.22	45.5044	31.3953	47.6498	37.1457	31.3979	106.13	30.5097	29.2106
sp|Q15365|PCBP1_HUMAN	Poly(rC)-binding protein 1 OS=Homo sapiens OX=9606 GN=PCBP1 PE=1 SV=2	0.48206	942.729	815.977	1.15534	1427.32	1202.14	616.065	836.595	788.594	785.664	656.669	884.339	928.155	745.676	865.046
sp|P01024|CO3_HUMAN	Complement C3 OS=Homo sapiens OX=9606 GN=C3 PE=1 SV=2	0.484233	794.89	628.353	1.26504	568.738	454.47	971.962	1059.73	417.588	1296.86	853.395	336.019	788.532	563.539	600.28
sp|Q9GIY3|2B1E_HUMAN	HLA class II histocompatibility antigen, DRB1-14 beta chain OS=Homo sapiens OX=9606 GN=HLA-DRB1 PE=1 SV=1	0.485047	354.244	92.0907	3.84668	184.891	65.774	84.9718	55.6704	1681.2	52.9585	53.7551	47.7512	83.139	168.336	107.473
sp|O43684|BUB3_HUMAN	Mitotic checkpoint protein BUB3 OS=Homo sapiens OX=9606 GN=BUB3 PE=1 SV=1	0.494148	76.7542	45.4936	1.68714	66.3361	74.3153	13.332	243.592	53.826	9.1238	30.4729	61.4061	120.11	10.1906	5.28844
sp|P35749|MYH11_HUMAN;sp|Q7Z406|MYH14_HUMAN;sp|P35580|MYH10_HUMAN	Myosin-11 OS=Homo sapiens OX=9606 GN=MYH11 PE=1 SV=3	0.495052	201.942	160.662	1.25694	182.819	93.6791	405.721	201.861	99.844	227.727	83.5683	125.853	344.905	114.9	134.084
sp|P04217|A1BG_HUMAN	Alpha-1B-glycoprotein OS=Homo sapiens OX=9606 GN=A1BG PE=1 SV=4	0.512435	169.42	132.042	1.28307	215.896	58.0982	265.096	233.076	117.662	126.69	223.199	166.163	113.933	85.9073	71.0095
sp|Q1KMD3|HNRL2_HUMAN	Heterogeneous nuclear ribonucleoprotein U-like protein 2 OS=Homo sapiens OX=9606 GN=HNRNPUL2 PE=1 SV=1	0.515233	671.588	606.404	1.10749	864.946	935.798	510.247	596.345	520.475	601.717	367.594	747.908	930.383	476.532	509.603
sp|O95817|BAG3_HUMAN	BAG family molecular chaperone regulator 3 OS=Homo sapiens OX=9606 GN=BAG3 PE=1 SV=3	0.515388	296.658	266.946	1.1113	154.036	250.065	344.303	342.17	356.113	333.262	479.39	223.826	101.444	298.186	231.886
sp|P02743|SAMP_HUMAN	Serum amyloid P-component OS=Homo sapiens OX=9606 GN=APCS PE=1 SV=2	0.518868	431.153	364.798	1.1819	256.032	97.545	1635.06	219.416	206.831	172.033	548.285	279.174	370.893	351.059	274.578
sp|Q12906|ILF3_HUMAN	Interleukin enhancer-binding factor 3 OS=Homo sapiens OX=9606 GN=ILF3 PE=1 SV=3	0.519589	897.363	823.791	1.08931	1038.93	1152.06	799.744	636.956	928.89	827.593	1171.58	720.402	547.877	790.288	888.811
sp|Q9NVZ3|NECP2_HUMAN	Adaptin ear-binding coat-associated protein 2 OS=Homo sapiens OX=9606 GN=NECAP2 PE=1 SV=1	0.528564	767.072	693.524	1.10605	728.321	676.208	993.954	497.332	712.58	994.038	408.456	630.277	792.973	1032.92	602.996
sp|Q13185|CBX3_HUMAN	Chromobox protein homolog 3 OS=Homo sapiens OX=9606 GN=CBX3 PE=1 SV=4	0.529746	666.345	495.202	1.3456	1276.76	1104.83	325.899	337.187	455.4	497.986	292.039	522.841	707.314	335.283	618.534
sp|P62861|RS30_HUMAN	40S ribosomal protein S30 OS=Homo sapiens OX=9606 GN=FAU PE=1 SV=1	0.530706	1908.39	1785.91	1.06858	1670.54	2095.63	1432.82	2265.29	1828.89	2157.15	1568.32	1796.49	1740.87	2069.63	1754.22
sp|P19367|HXK1_HUMAN	Hexokinase-1 OS=Homo sapiens OX=9606 GN=HK1 PE=1 SV=3	0.531073	476.956	443.647	1.07508	407.33	568.971	602.295	386.507	474.427	422.204	382.432	679.732	413.032	488.017	255.022
sp|Q8NBS9|TXND5_HUMAN	Thioredoxin domain-containing protein 5 OS=Homo sapiens OX=9606 GN=TXNDC5 PE=1 SV=2	0.531226	849.928	752.873	1.12891	770.282	543.913	667.272	1048.91	1214.04	855.149	635.57	734.75	823.845	644.244	925.954
sp|P09012|SNRPA_HUMAN	U1 small nuclear ribonucleoprotein A OS=Homo sapiens OX=9606 GN=SNRPA PE=1 SV=3	0.537048	249.023	222.622	1.11859	288.692	318.209	149.037	324.356	200.617	213.228	188.295	214.516	326.7	102.777	280.82
sp|P05091|ALDH2_HUMAN	Aldehyde dehydrogenase, mitochondrial OS=Homo sapiens OX=9606 GN=ALDH2 PE=1 SV=2	0.540362	194.195	125.882	1.54268	138.681	43.9525	171.82	58.8414	110.015	641.861	59.4967	67.5916	39.286	106.174	356.861
sp|P02545|LMNA_HUMAN	Prelamin-A/C OS=Homo sapiens OX=9606 GN=LMNA PE=1 SV=1	0.541128	2171.11	1752.42	1.23892	1325.85	974.624	3099.64	1876.1	3121.37	2629.11	1634.11	1060.83	1809.08	2178.54	2079.56
sp|P25189|MYP0_HUMAN	Myelin protein P0 OS=Homo sapiens OX=9606 GN=MPZ PE=1 SV=1	0.544	54.0585	4.81396	11.2295	306.041	0	0	18.3096	0	0.000125731	0	0	24.0698	0	0
sp|P26599|PTBP1_HUMAN	Polypyrimidine tract-binding protein 1 OS=Homo sapiens OX=9606 GN=PTBP1 PE=1 SV=1	0.544163	2308.44	2011	1.14791	3350.18	3242.91	1379.47	2362.43	1777.77	1737.86	1171.06	1670.92	3245.28	1903.71	2064
sp|P08779|K1C16_HUMAN	Keratin, type I cytoskeletal 16 OS=Homo sapiens OX=9606 GN=KRT16 PE=1 SV=4	0.547388	48.0463	8.62779	5.56879	8.06922	2.86653	27.1692	0.354847	233.784	16.0339	3.82623	3.19213	24.8198	2.74997	8.55082
sp|P04843|RPN1_HUMAN	Dolichyl-diphosphooligosaccharide--protein glycosyltransferase subunit 1 OS=Homo sapiens OX=9606 GN=RPN1 PE=1 SV=1	0.547702	1242.66	1165.49	1.06621	1070.36	1456.97	994.739	1104.55	1422.99	1406.33	975.933	1108.13	1296.33	1427.53	1019.54
sp|P00492|HPRT_HUMAN	Hypoxanthine-guanine phosphoribosyltransferase OS=Homo sapiens OX=9606 GN=HPRT1 PE=1 SV=2	0.548839	27.182	3.89119	6.98553	0	41.9736	19.3955	101.723	0	0	2.16562	8.90404	8.38629	0	0
sp|Q9UKV3|ACINU_HUMAN	Apoptotic chromatin condensation inducer in the nucleus OS=Homo sapiens OX=9606 GN=ACIN1 PE=1 SV=2	0.553448	1748.66	1161.19	1.50592	543.996	502.653	2088.9	3255.9	1807.89	2292.65	1587.92	1017.16	635.29	1204.28	1361.33
sp|Q12904|AIMP1_HUMAN	Aminoacyl tRNA synthase complex-interacting multifunctional protein 1 OS=Homo sapiens OX=9606 GN=AIMP1 PE=1 SV=2	0.555237	64.8404	52.8113	1.22777	28.4626	113.021	41.0993	51.4819	87.5392	67.4385	28.4375	43.2671	50.4929	90.692	51.167
sp|Q92598|HS105_HUMAN	Heat shock protein 105 kDa OS=Homo sapiens OX=9606 GN=HSPH1 PE=1 SV=1	0.56082	710.646	620.595	1.1451	480.85	840.199	613.862	1225.97	425.79	677.202	402.771	391.513	574.888	634.942	1098.86
sp|P55884|EIF3B_HUMAN	Eukaryotic translation initiation factor 3 subunit B OS=Homo sapiens OX=9606 GN=EIF3B PE=1 SV=3	0.563113	348.254	319.894	1.08865	210.981	568.044	234.575	509.707	264.947	301.27	193.924	350.808	495.198	493.617	65.9234
sp|P18031|PTN1_HUMAN	Tyrosine-protein phosphatase non-receptor type 1 OS=Homo sapiens OX=9606 GN=PTPN1 PE=1 SV=1	0.563841	396.73	381.692	1.0394	291.831	320.689	400.631	491.704	423.485	452.042	130.982	215.699	484.366	503.678	573.733
sp|P62750|RL23A_HUMAN	60S ribosomal protein L23a OS=Homo sapiens OX=9606 GN=RPL23A PE=1 SV=1	0.567156	1693.98	1508.8	1.12274	1982.9	2232.93	1026.87	1242.1	1744.26	1934.85	1179.02	1779.16	1548.88	1418.14	1618.79
sp|Q01813|PFKAP_HUMAN	ATP-dependent 6-phosphofructokinase, platelet type OS=Homo sapiens OX=9606 GN=PFKP PE=1 SV=2	0.569248	174.867	174.817	1.00029	127.346	229.145	199.053	169.6	260.859	63.1988	20.3846	132.238	85.7893	384.877	250.797
sp|Q9BXP5|SRRT_HUMAN	Serrate RNA effector molecule homolog OS=Homo sapiens OX=9606 GN=SRRT PE=1 SV=1	0.57436	539.556	517.649	1.04232	506.115	480.877	560.923	571.386	560.577	557.46	693.409	518.486	283.002	635.63	457.72
sp|Q8NBJ5|GT251_HUMAN	Procollagen galactosyltransferase 1 OS=Homo sapiens OX=9606 GN=COLGALT1 PE=1 SV=1	0.574546	461.529	396.37	1.16439	246.452	639.581	519.392	303.245	508.513	551.993	415.764	320.644	410.386	394.192	440.865
sp|P07099|HYEP_HUMAN	Epoxide hydrolase 1 OS=Homo sapiens OX=9606 GN=EPHX1 PE=1 SV=1	0.575565	533.222	430.139	1.23965	336.97	700.945	1097.31	342.517	340.719	380.868	216.242	534.361	629.561	399.75	370.78
sp|P01834|IGKC_HUMAN;sp|P0DOX7|IGK_HUMAN	Immunoglobulin kappa constant OS=Homo sapiens OX=9606 GN=IGKC PE=1 SV=2	0.575661	7315.64	4286.42	1.7067	2183.78	1364.27	8036.92	12649.2	13201	6458.6	5433.85	4391.3	3358.88	3960.77	4287.27
sp|Q9Y3Y2|CHTOP_HUMAN	Chromatin target of PRMT1 protein OS=Homo sapiens OX=9606 GN=CHTOP PE=1 SV=2	0.575927	24.2212	16.3055	1.48546	8.19236	0.736067	16.3751	34.3186	60.5045	25.2004	37.5125	28.4421	0	6.40164	9.17133
sp|P04259|K2C6B_HUMAN	Keratin, type II cytoskeletal 6B OS=Homo sapiens OX=9606 GN=KRT6B PE=1 SV=5	0.580476	47.9629	0.595287	80.571	0	0	0	0	287.777	0	0	2.97643	0	0	0
sp|O60749|SNX2_HUMAN	Sorting nexin-2 OS=Homo sapiens OX=9606 GN=SNX2 PE=1 SV=2	0.580774	515.16	480.03	1.07318	700.458	474.413	498.724	371.307	386.28	659.779	272.279	307.594	422.673	818.981	578.623
sp|Q12849|GRSF1_HUMAN	G-rich sequence factor 1 OS=Homo sapiens OX=9606 GN=GRSF1 PE=1 SV=3	0.585933	176.056	87.3717	2.01503	4.08664	534.59	121.058	271.43	12.5025	112.671	14.143	169.548	125.008	1.20793	126.951
sp|O43175|SERA_HUMAN	D-3-phosphoglycerate dehydrogenase OS=Homo sapiens OX=9606 GN=PHGDH PE=1 SV=4	0.586017	288.434	220.33	1.3091	368.847	8.67082	185.748	1120.24	40.4517	6.65139	493.611	302.225	16.0143	149.709	140.093
sp|Q86VP6|CAND1_HUMAN	Cullin-associated NEDD8-dissociated protein 1 OS=Homo sapiens OX=9606 GN=CAND1 PE=1 SV=2	0.586023	10.1506	3.28228	3.09255	0	7.66375	4.93097	45.7679	2.15274	0.388284	1.73166	2.21315	11.1164	1.35024	0
sp|Q9UJZ1|STML2_HUMAN	Stomatin-like protein 2, mitochondrial OS=Homo sapiens OX=9606 GN=STOML2 PE=1 SV=1	0.588959	189.403	178.074	1.06362	45.968	85.6743	94.2975	512.702	306.152	91.6241	107.428	269.982	194.239	125.619	193.102
sp|P08621|RU17_HUMAN	U1 small nuclear ribonucleoprotein 70 kDa OS=Homo sapiens OX=9606 GN=SNRNP70 PE=1 SV=2	0.589637	613.482	579.083	1.0594	477.606	634.12	568.019	824.723	684.365	492.06	636.534	498.287	308.42	952.684	499.49
sp|P33241|LSP1_HUMAN	Lymphocyte-specific protein 1 OS=Homo sapiens OX=9606 GN=LSP1 PE=1 SV=1	0.594692	358.672	260.323	1.3778	877.819	149.272	407.495	206.26	282.961	228.228	320.689	220.463	168.884	330.215	261.366
sp|Q02543|RL18A_HUMAN	60S ribosomal protein L18a OS=Homo sapiens OX=9606 GN=RPL18A PE=1 SV=2	0.600532	1952.81	1829.36	1.06749	1737.23	2358.12	1488.76	1553.98	2284.77	2294.02	1784.09	2308.58	982.889	2428.51	1642.72
sp|O00299|CLIC1_HUMAN	Chloride intracellular channel protein 1 OS=Homo sapiens OX=9606 GN=CLIC1 PE=1 SV=4	0.602047	1596.28	1397.03	1.14263	2126.03	695.401	1847.22	1127.23	1842.83	1938.97	757.614	1080.39	2289.35	1088.65	1769.13
sp|P10644|KAP0_HUMAN	cAMP-dependent protein kinase type I-alpha regulatory subunit OS=Homo sapiens OX=9606 GN=PRKAR1A PE=1 SV=1	0.604599	669.355	636.676	1.05133	1214.78	553.244	678.597	500.546	469.866	599.091	232.537	526.757	1379.83	590.686	453.574
sp|Q04695|K1C17_HUMAN	Keratin, type I cytoskeletal 17 OS=Homo sapiens OX=9606 GN=KRT17 PE=1 SV=2	0.604884	152.081	150.268	1.01206	42.732	28.848	129.126	189.09	452.111	70.5762	55.1166	153.09	97.4637	173.939	271.731
sp|Q14498|RBM39_HUMAN	RNA-binding protein 39 OS=Homo sapiens OX=9606 GN=RBM39 PE=1 SV=2	0.606624	334.267	274.997	1.21553	541.732	461.12	137.872	332.637	270.555	261.684	229.124	315.095	363.323	199.836	267.605
sp|P11142|HSP7C_HUMAN;sp|P54652|HSP72_HUMAN	Heat shock cognate 71 kDa protein OS=Homo sapiens OX=9606 GN=HSPA8 PE=1 SV=1	0.61143	16808.1	15995.5	1.0508	12913.9	19506.8	15400.4	20572.9	14568.2	17886.3	11197.1	10505.3	14175.4	22237	21862.7
sp|P98160|PGBM_HUMAN	Basement membrane-specific heparan sulfate proteoglycan core protein OS=Homo sapiens OX=9606 GN=HSPG2 PE=1 SV=4	0.615679	789.076	743.577	1.06119	557.018	751.968	899.896	850.464	709.275	965.834	786.259	696.542	668.365	1068.24	498.473
sp|P84095|RHOG_HUMAN	Rho-related GTP-binding protein RhoG OS=Homo sapiens OX=9606 GN=RHOG PE=1 SV=1	0.618792	584.984	540.275	1.08275	815.777	543.23	686.348	448.981	430.683	584.885	371.775	563.709	603.665	480.8	681.426
sp|P02763|A1AG1_HUMAN	Alpha-1-acid glycoprotein 1 OS=Homo sapiens OX=9606 GN=ORM1 PE=1 SV=1	0.618898	3046.58	1675.38	1.81844	816.776	813.147	4132.53	9628.82	972.023	1916.16	1746	1504.65	3126.05	581.791	1418.41
sp|P06748|NPM_HUMAN	Nucleophosmin OS=Homo sapiens OX=9606 GN=NPM1 PE=1 SV=2	0.619387	4275.16	3584.14	1.1928	6774.69	4217.2	1583.23	4777.79	3934.08	4363.97	2083.05	3210.09	4544.91	3616.59	4466.03
sp|Q96D96|HVCN1_HUMAN	Voltage-gated hydrogen channel 1 OS=Homo sapiens OX=9606 GN=HVCN1 PE=1 SV=1	0.620009	142.096	133.919	1.06106	124.095	102.903	440.645	33.1629	99.3359	52.434	170.863	88.077	193.647	69.6212	147.388
sp|Q9Y3U8|RL36_HUMAN	60S ribosomal protein L36 OS=Homo sapiens OX=9606 GN=RPL36 PE=1 SV=3	0.620877	1448.42	1346.02	1.07608	1163.44	1809.34	997.655	1615.45	1468.4	1636.23	1096.71	1378.38	1267.04	1575.85	1412.12
sp|P08572|CO4A2_HUMAN	Collagen alpha-2(IV) chain OS=Homo sapiens OX=9606 GN=COL4A2 PE=1 SV=4	0.626797	917.446	757.882	1.21054	469.398	545.213	1732.27	776.298	834.063	1147.44	1030.05	570.629	536.187	876.696	775.847
sp|P62280|RS11_HUMAN	40S ribosomal protein S11 OS=Homo sapiens OX=9606 GN=RPS11 PE=1 SV=3	0.627056	272.643	211.927	1.28649	139.663	196.847	183.462	587.253	414.368	114.261	323.859	206.983	73.6683	280.84	174.284
sp|Q13630|FCL_HUMAN	GDP-L-fucose synthase OS=Homo sapiens OX=9606 GN=TSTA3 PE=1 SV=1	0.63151	382.062	340.285	1.12277	341.163	336.526	292.746	177.717	872.325	271.892	134.233	422.782	131.901	693.22	319.288
sp|P02679|FIBG_HUMAN	Fibrinogen gamma chain OS=Homo sapiens OX=9606 GN=FGG PE=1 SV=3	0.632133	2885.96	1788.12	1.61396	1682.14	389.351	11665.7	866.936	1178.53	1533.09	5152.42	328.148	2074.62	433.962	951.436
sp|P12830|CADH1_HUMAN	Cadherin-1 OS=Homo sapiens OX=9606 GN=CDH1 PE=1 SV=3	0.63878	13788.2	12711.3	1.08472	16794.2	16659.6	9005.19	10660.6	14752.8	14856.5	10433.8	12744.5	13328.1	13551.6	13498.3
sp|O14818|PSA7_HUMAN;sp|Q8TAA3|PSMA8_HUMAN	Proteasome subunit alpha type-7 OS=Homo sapiens OX=9606 GN=PSMA7 PE=1 SV=1	0.643133	506.225	481.604	1.05112	389.237	490.557	529.642	469.101	659.674	499.141	632.217	504.949	462.621	466.267	341.965
sp|O43252|PAPS1_HUMAN	Bifunctional 3'-phosphoadenosine 5'-phosphosulfate synthase 1 OS=Homo sapiens OX=9606 GN=PAPSS1 PE=1 SV=2	0.643256	22.8871	4.29026	5.33466	25.7978	108.254	1.56386	0.777396	0.928925	0	12.5309	1.32758	0	7.16628	0.426518
sp|Q95IE3|2B1C_HUMAN	HLA class II histocompatibility antigen, DRB1-12 beta chain OS=Homo sapiens OX=9606 GN=HLA-DRB1 PE=1 SV=1	0.643775	235.572	38.3001	6.15068	356.704	16.1631	14.2109	16.7788	997.647	11.9275	31.1693	63.0335	10.2765	54.7658	32.2554
sp|O75131|CPNE3_HUMAN	Copine-3 OS=Homo sapiens OX=9606 GN=CPNE3 PE=1 SV=1	0.645213	27.625	4.31307	6.40495	0	68.6694	8.72472	85.3833	2.97266	0	3.44459	1.65461	8.82356	6.36054	1.28206
sp|O43707|ACTN4_HUMAN	Alpha-actinin-4 OS=Homo sapiens OX=9606 GN=ACTN4 PE=1 SV=2	0.647523	1470.02	1428.37	1.02917	1346.34	1248.08	1676.2	1781.01	1150.46	1618.07	692.552	1105.04	2316.41	1343.11	1684.72
sp|P47755|CAZA2_HUMAN	F-actin-capping protein subunit alpha-2 OS=Homo sapiens OX=9606 GN=CAPZA2 PE=1 SV=3	0.647726	624.511	542.841	1.15045	317.838	474.395	1110.15	649.148	393.209	802.329	222.034	615.898	831.446	615.776	429.05
sp|P14174|MIF_HUMAN;RRRRRsp|A0A1B0GTQ4|MYMX_HUMAN	Macrophage migration inhibitory factor OS=Homo sapiens OX=9606 GN=MIF PE=1 SV=4	0.648069	5163.51	4931.24	1.0471	4049.99	5534.94	4498	4945.55	6140.57	5812	4668.93	4006.4	4556.29	5843.47	5581.1
sp|P31943|HNRH1_HUMAN;sp|P55795|HNRH2_HUMAN	Heterogeneous nuclear ribonucleoprotein H OS=Homo sapiens OX=9606 GN=HNRNPH1 PE=1 SV=4	0.650198	1658.94	1504.02	1.10301	2323.72	1866.29	952.892	1510.69	1489.66	1810.38	1580.61	1443.95	1384.55	1747.04	1363.93
sp|P00387|NB5R3_HUMAN	NADH-cytochrome b5 reductase 3 OS=Homo sapiens OX=9606 GN=CYB5R3 PE=1 SV=3	0.652488	425.925	361.414	1.1785	255.306	539.778	658.344	615.459	225.302	261.364	185.807	259.363	520.821	401.14	439.938
sp|P29401|TKT_HUMAN	Transketolase OS=Homo sapiens OX=9606 GN=TKT PE=1 SV=3	0.656378	2632.56	2550.44	1.0322	2362.59	3013.15	1853.64	2506.44	2492.31	3567.23	1316	2146.97	2659.86	4582.24	2047.13
sp|P46060|RAGP1_HUMAN	Ran GTPase-activating protein 1 OS=Homo sapiens OX=9606 GN=RANGAP1 PE=1 SV=1	0.656439	357.175	333.495	1.07101	440.214	446.8	250.517	327.415	387.509	290.596	265.12	278.816	390.544	361.267	371.728
sp|P04632|CPNS1_HUMAN	Calpain small subunit 1 OS=Homo sapiens OX=9606 GN=CAPNS1 PE=1 SV=1	0.659212	95.7974	75.0527	1.2764	195.211	164.933	70.665	14.9427	47.3274	81.7042	112.156	90.763	80.3676	86.0712	5.90533
sp|P07737|PROF1_HUMAN	Profilin-1 OS=Homo sapiens OX=9606 GN=PFN1 PE=1 SV=2	0.665493	9492.03	9313.93	1.01912	11294.9	10094	9188.4	9774.53	7879.79	8720.52	4682.7	6979.44	13759.1	11783.3	9365.21
sp|P63104|1433Z_HUMAN;sp|P27348|1433T_HUMAN;sp|P31947|1433S_HUMAN	14-3-3 protein zeta/delta OS=Homo sapiens OX=9606 GN=YWHAZ PE=1 SV=1	0.665613	1209.39	1169.26	1.03432	1265.67	1110.86	1370.92	1128.9	1027.47	1352.5	1149.76	1247.11	806.546	1212.77	1430.11
sp|P30086|PEBP1_HUMAN	Phosphatidylethanolamine-binding protein 1 OS=Homo sapiens OX=9606 GN=PEBP1 PE=1 SV=3	0.669	720.621	502.852	1.43307	762.499	2195.62	256.651	155.895	558.423	394.641	155.013	240.559	1189.33	520.951	408.406
sp|Q04637|IF4G1_HUMAN	Eukaryotic translation initiation factor 4 gamma 1 OS=Homo sapiens OX=9606 GN=EIF4G1 PE=1 SV=4	0.672983	468.481	431.892	1.08472	258.852	334.777	558.872	474.233	640.409	543.744	598.252	338.747	217.144	588.771	416.548
sp|P00450|CERU_HUMAN	Ceruloplasmin OS=Homo sapiens OX=9606 GN=CP PE=1 SV=1	0.673391	367.123	312.8	1.17366	219.49	202.659	445.426	663.73	360.398	311.033	391.508	240.152	304.447	249.011	378.883
sp|P01859|IGHG2_HUMAN	Immunoglobulin heavy constant gamma 2 OS=Homo sapiens OX=9606 GN=IGHG2 PE=1 SV=2	0.682371	1204.02	675.035	1.78365	116.89	240.143	1277.88	1302.74	3289.99	996.498	1400.14	558.339	204.596	737.444	474.66
sp|Q02790|FKBP4_HUMAN	Peptidyl-prolyl cis-trans isomerase FKBP4 OS=Homo sapiens OX=9606 GN=FKBP4 PE=1 SV=3	0.688894	934.7	823.675	1.13479	680.677	993.254	707.291	1415.66	543.802	1267.51	821.922	641.374	852.472	929.338	873.268
sp|Q96CX2|KCD12_HUMAN	BTB/POZ domain-containing protein KCTD12 OS=Homo sapiens OX=9606 GN=KCTD12 PE=1 SV=1	0.697147	296.945	286.255	1.03734	85.3644	130.426	720.091	192.584	180.739	472.463	212.039	229.211	289.023	177.266	523.736
sp|P05388|RLA0_HUMAN;sp|Q8NHW5|RLA0L_HUMAN	60S acidic ribosomal protein P0 OS=Homo sapiens OX=9606 GN=RPLP0 PE=1 SV=1	0.698217	929.964	818.477	1.13621	923.553	1613.1	513.552	1004.12	673.862	851.59	887.339	813.051	1009.48	663.111	719.402
sp|P59998|ARPC4_HUMAN	Actin-related protein 2/3 complex subunit 4 OS=Homo sapiens OX=9606 GN=ARPC4 PE=1 SV=3	0.700603	2847.9	2739.66	1.03951	3275.36	3218.33	2964.44	2392.28	2112.21	3124.8	1728.95	2493.38	3259.5	3541.91	2674.58
sp|Q15233|NONO_HUMAN	Non-POU domain-containing octamer-binding protein OS=Homo sapiens OX=9606 GN=NONO PE=1 SV=4	0.705012	1753.42	1668.82	1.05069	1459.04	1727.68	1774.95	2003.78	1298.64	2256.41	1631.55	1580.25	1228.84	1955.56	1947.91
sp|Q15029|U5S1_HUMAN	116 kDa U5 small nuclear ribonucleoprotein component OS=Homo sapiens OX=9606 GN=EFTUD2 PE=1 SV=1	0.707842	196.138	184.791	1.0614	151.052	233.289	157.736	273.777	196.887	164.086	183.817	174.879	149.734	253.151	162.375
sp|P42224|STAT1_HUMAN	Signal transducer and activator of transcription 1-alpha/beta OS=Homo sapiens OX=9606 GN=STAT1 PE=1 SV=2	0.709719	1094.63	842.075	1.29992	452.583	1181.31	2664.47	626.91	677.192	965.312	511.902	712.923	1146.41	923.25	915.892
sp|P31930|QCR1_HUMAN	Cytochrome b-c1 complex subunit 1, mitochondrial OS=Homo sapiens OX=9606 GN=UQCRC1 PE=1 SV=3	0.709791	315.947	284.546	1.11036	170.635	508.306	234.365	327.631	390.655	264.092	253.106	369.933	179.149	384.565	235.977
sp|Q9UN86|G3BP2_HUMAN	Ras GTPase-activating protein-binding protein 2 OS=Homo sapiens OX=9606 GN=G3BP2 PE=1 SV=2	0.711181	182.068	157.413	1.15663	54.4548	109.673	221.862	216.03	308.904	181.482	290.999	170.767	54.2698	131.744	139.284
sp|Q9NX14|NDUBB_HUMAN	NADH dehydrogenase [ubiquinone] 1 beta subcomplex subunit 11, mitochondrial OS=Homo sapiens OX=9606 GN=NDUFB11 PE=1 SV=1	0.716516	1211.75	1061.97	1.14104	507.169	622.548	1468.42	1594.55	1777.36	1300.46	1788.33	913.203	478.935	1160.25	969.124
sp|P35244|RFA3_HUMAN	Replication protein A 14 kDa subunit OS=Homo sapiens OX=9606 GN=RPA3 PE=1 SV=1	0.717806	442.909	399.321	1.10916	606.804	563.755	314.25	532.476	233.367	406.802	240.351	411.595	450.122	472.932	421.603
sp|Q9UKK9|NUDT5_HUMAN	ADP-sugar pyrophosphatase OS=Homo sapiens OX=9606 GN=NUDT5 PE=1 SV=1	0.719542	1214.6	1041.58	1.16611	1020.16	1048.39	1362.35	896.223	2324.5	635.961	850.551	1000.76	1119.7	1205.43	1031.46
sp|P06753|TPM3_HUMAN	Tropomyosin alpha-3 chain OS=Homo sapiens OX=9606 GN=TPM3 PE=1 SV=2	0.719947	1827.82	1796.37	1.01751	1787.88	2156.72	1808.34	1596.46	1409.18	2208.32	1189.5	996.382	2153.76	2479.64	2162.56
sp|Q9Y3I0|RTCB_HUMAN	tRNA-splicing ligase RtcB homolog OS=Homo sapiens OX=9606 GN=RTCB PE=1 SV=1	0.723468	310.972	294.925	1.05441	318.995	483.038	206.562	273.398	311.426	272.41	214.459	249.422	230.486	488.067	292.189
sp|P15311|EZRI_HUMAN	Ezrin OS=Homo sapiens OX=9606 GN=EZR PE=1 SV=4	0.730585	2299.67	2230.91	1.03082	3132.53	1672.78	1855.18	2570.78	2384.79	2181.94	3004.76	1806.2	1460.91	3261.39	1621.29
sp|P08571|CD14_HUMAN	Monocyte differentiation antigen CD14 OS=Homo sapiens OX=9606 GN=CD14 PE=1 SV=2	0.735737	33.0444	4.796	6.89	0	0	197.19	0	1.07661	0	14.0488	5.8241	4.10707	0	0
sp|Q00653|NFKB2_HUMAN	Nuclear factor NF-kappa-B p100 subunit OS=Homo sapiens OX=9606 GN=NFKB2 PE=1 SV=4	0.737156	73.6078	50.3661	1.46146	8.72704	33.4705	122.299	104.097	43.1311	129.922	18.275	91.9902	45.8576	32.3158	63.3918
sp|P46781|RS9_HUMAN	40S ribosomal protein S9 OS=Homo sapiens OX=9606 GN=RPS9 PE=1 SV=3	0.748023	1424.12	1304.25	1.09191	951.173	1153.57	2126.63	1907.66	1284.18	1121.53	1051.38	1431.27	1283.97	1477.7	1276.92
sp|Q14839|CHD4_HUMAN;sp|Q8TDI0|CHD5_HUMAN	Chromodomain-helicase-DNA-binding protein 4 OS=Homo sapiens OX=9606 GN=CHD4 PE=1 SV=2	0.750431	606.616	572.298	1.05996	587.177	757.941	406.761	826.78	529.655	531.38	414.999	577.908	520.524	618.986	729.073
sp|P84098|RL19_HUMAN	60S ribosomal protein L19 OS=Homo sapiens OX=9606 GN=RPL19 PE=1 SV=1	0.751188	249.394	226.051	1.10327	96.9598	144.404	270.462	416.605	331.147	236.788	375.449	236.407	74.2957	262.922	181.179
sp|P02745|C1QA_HUMAN	Complement C1q subcomponent subunit A OS=Homo sapiens OX=9606 GN=C1QA PE=1 SV=2	0.757794	1002.86	863.284	1.16169	362.995	1227.09	2912.99	338.867	608.389	566.848	1176.39	662.479	579.143	743.48	1154.93
sp|Q9UQ80|PA2G4_HUMAN	Proliferation-associated protein 2G4 OS=Homo sapiens OX=9606 GN=PA2G4 PE=1 SV=3	0.761959	176.561	133.666	1.32091	60.0904	277.513	107.833	451.76	100.84	61.3327	51.8579	65.4227	229.349	202.247	119.456
sp|Q16853|AOC3_HUMAN	Membrane primary amine oxidase OS=Homo sapiens OX=9606 GN=AOC3 PE=1 SV=3	0.762671	10.0464	9.67636	1.03824	0	0	47.3114	12.9667	0	0	0	0	48.3818	0	0
sp|Q6DN90|IQEC1_HUMAN	IQ motif and SEC7 domain-containing protein 1 OS=Homo sapiens OX=9606 GN=IQSEC1 PE=1 SV=1	0.768729	38.1692	11.8129	3.23116	221.951	1.86953	0	0	2.64688	2.54788	2.81826	5.33184	46.4757	4.43848	0
sp|P55209|NP1L1_HUMAN	Nucleosome assembly protein 1-like 1 OS=Homo sapiens OX=9606 GN=NAP1L1 PE=1 SV=1	0.771637	24.4382	12.4649	1.96056	4.04466	38.173	17.0301	81.8188	4.69757	0.86517	10.4863	19.7689	15.4373	16.6323	0
sp|P0C0L4|CO4A_HUMAN;sp|P0C0L5|CO4B_HUMAN	Complement C4-A OS=Homo sapiens OX=9606 GN=C4A PE=1 SV=2	0.785187	994.463	855.728	1.16213	883.919	450.187	1425.38	1233.48	397.874	1575.95	1073.14	404.161	1076.11	617.56	1107.66
sp|Q05707|COEA1_HUMAN	Collagen alpha-1(XIV) chain OS=Homo sapiens OX=9606 GN=COL14A1 PE=1 SV=3	0.788456	335.526	275.417	1.21825	198.606	28.8002	131.663	329.173	391.994	932.921	261.18	183.315	217.868	551.842	162.88
sp|P83731|RL24_HUMAN	60S ribosomal protein L24 OS=Homo sapiens OX=9606 GN=RPL24 PE=1 SV=1	0.790614	2538.02	2460.25	1.03161	2396.92	3052.31	1886.85	2621.01	2309.75	2961.25	2817.55	2531.29	2062.87	2815.47	2074.07
sp|P17661|DESM_HUMAN	Desmin OS=Homo sapiens OX=9606 GN=DES PE=1 SV=3	0.792142	244.875	212.47	1.15251	407.338	54.4573	376.543	32.0532	47.6187	551.237	68.9332	52.971	754.376	136.428	49.644
sp|Q96C19|EFHD2_HUMAN	EF-hand domain-containing protein D2 OS=Homo sapiens OX=9606 GN=EFHD2 PE=1 SV=1	0.797939	842.026	793.501	1.06115	520.559	672.941	1369.63	628.011	759.726	1101.29	513.269	554.595	662.372	1129.05	1108.22
sp|P02765|FETUA_HUMAN	Alpha-2-HS-glycoprotein OS=Homo sapiens OX=9606 GN=AHSG PE=1 SV=1	0.798455	328.662	312.131	1.05296	333.753	372.047	466.799	286.766	256	256.604	321.943	321.148	293.511	310.149	313.903
sp|Q96RF0|SNX18_HUMAN	Sorting nexin-18 OS=Homo sapiens OX=9606 GN=SNX18 PE=1 SV=2	0.800322	27.8386	26.1488	1.06462	0	0	36.3232	5.371	115.421	9.91609	1.01208	0.802422	19.0835	87.1913	22.6548
sp|Q99715|COCA1_HUMAN	Collagen alpha-1(XII) chain OS=Homo sapiens OX=9606 GN=COL12A1 PE=1 SV=2	0.805279	488.456	285.92	1.70837	113.719	95.707	299.133	502.338	391.407	1528.43	253.432	281.987	201.056	382.051	311.072
sp|P15104|GLNA_HUMAN	Glutamine synthetase OS=Homo sapiens OX=9606 GN=GLUL PE=1 SV=4	0.827116	58.769	56.8833	1.03315	25.5202	36.1625	74.7705	73.9875	75.19	66.9834	92.351	49.4613	19.2919	68.2064	55.1056
sp|P23284|PPIB_HUMAN	Peptidyl-prolyl cis-trans isomerase B OS=Homo sapiens OX=9606 GN=PPIB PE=1 SV=2	0.839037	906.28	900.16	1.0068	646.582	614.948	928.927	1024.59	1347.74	874.892	878.381	924.585	831.046	962.3	904.485
sp|Q14240|IF4A2_HUMAN	Eukaryotic initiation factor 4A-II OS=Homo sapiens OX=9606 GN=EIF4A2 PE=1 SV=2	0.842092	355.038	353.386	1.00467	284.67	446.369	309.542	428.599	316.242	344.805	229.082	251.044	373.621	473.137	440.048
sp|O60784|TOM1_HUMAN	Target of Myb protein 1 OS=Homo sapiens OX=9606 GN=TOM1 PE=1 SV=2	0.843666	24.1933	11.8946	2.03397	4.23846	0	40.1285	0	5.87646	94.9162	0	0	9.64616	14.5631	35.2638
sp|Q9BX68|HINT2_HUMAN	Histidine triad nucleotide-binding protein 2, mitochondrial OS=Homo sapiens OX=9606 GN=HINT2 PE=1 SV=1	0.857684	415.703	413.403	1.00557	307.319	568.128	250.806	372.153	719.308	276.503	273.151	438.283	555.281	332.381	467.917
sp|P51649|SSDH_HUMAN	Succinate-semialdehyde dehydrogenase, mitochondrial OS=Homo sapiens OX=9606 GN=ALDH5A1 PE=1 SV=2	0.869272	91.853	75.5694	1.21548	22.0093	218.487	0.0206869	99.6766	208.782	2.14249	16.7605	305.649	41.9036	13.5035	0.0302805
sp|A0A0C4DH55|KVD07_HUMAN;sp|P01624|KV315_HUMAN	Immunoglobulin kappa variable 3D-7 OS=Homo sapiens OX=9606 GN=IGKV3D-7 PE=3 SV=5	0.871034	2592.57	2452.4	1.05716	1224.88	866.072	3131.02	2903.99	4842.75	2586.7	2923.08	2866.68	1251.45	2459.79	2761
sp|P07384|CAN1_HUMAN	Calpain-1 catalytic subunit OS=Homo sapiens OX=9606 GN=CAPN1 PE=1 SV=1	0.87194	510.828	498.988	1.02373	592.568	472.91	667.997	456.532	449.488	425.471	391.755	520.468	521.13	529.175	532.41
sp|P07814|SYEP_HUMAN	Bifunctional glutamate/proline--tRNA ligase OS=Homo sapiens OX=9606 GN=EPRS PE=1 SV=5	0.873002	417.798	404.245	1.03353	195.108	298.772	530.317	578.268	527.338	376.987	619.697	354.628	176.889	474.841	395.172
sp|P14317|HCLS1_HUMAN	Hematopoietic lineage cell-specific protein OS=Homo sapiens OX=9606 GN=HCLS1 PE=1 SV=3	0.875559	1155.09	1153.05	1.00177	1949.87	1173.02	942.901	668.826	1095.78	1100.16	977.889	587.2	798.159	1945.84	1456.18
sp|Q15306|IRF4_HUMAN	Interferon regulatory factor 4 OS=Homo sapiens OX=9606 GN=IRF4 PE=1 SV=1	0.876236	113.275	90.8372	1.24701	71.6053	290.391	14.2849	95.9944	202.433	4.94182	199.54	119.136	11.1065	66.8062	57.597
sp|P07900|HS90A_HUMAN	Heat shock protein HSP 90-alpha OS=Homo sapiens OX=9606 GN=HSP90AA1 PE=1 SV=5	0.878639	4762.89	4697.61	1.01389	2644.21	4959.56	4677.19	9930.03	3009.46	3356.86	2593.2	3713.51	5263.39	5162.43	6755.54
sp|P02747|C1QC_HUMAN	Complement C1q subcomponent subunit C OS=Homo sapiens OX=9606 GN=C1QC PE=1 SV=3	0.883811	740.143	511.554	1.44685	210.115	996.742	2172.14	244.733	396.758	420.365	770.231	463.033	275.948	424.456	624.102
sp|Q9UJ70|NAGK_HUMAN	N-acetyl-D-glucosamine kinase OS=Homo sapiens OX=9606 GN=NAGK PE=1 SV=4	0.884826	221.079	199.503	1.10815	95.7109	255.835	568.622	134.923	145.624	125.76	114.342	213.603	260.648	263.769	145.151
sp|P02675|FIBB_HUMAN	Fibrinogen beta chain OS=Homo sapiens OX=9606 GN=FGB PE=1 SV=2	0.894618	12293.2	7688.08	1.59899	6782.74	1837.7	48624.3	3707.46	6322.25	6484.77	17682.1	3124.47	8786.61	3794.59	5052.67
sp|Q9H6R4|NOL6_HUMAN	Nucleolar protein 6 OS=Homo sapiens OX=9606 GN=NOL6 PE=1 SV=2	0.894766	90.6871	86.5063	1.04833	39.8958	121.663	26.5846	182.17	105.329	68.4803	79.4639	157.551	70.5071	86.0459	38.964
sp|Q9Y333|LSM2_HUMAN	U6 snRNA-associated Sm-like protein LSm2 OS=Homo sapiens OX=9606 GN=LSM2 PE=1 SV=1	0.899263	403.241	376.179	1.07194	500.703	562.944	239.778	245.978	420.158	449.886	347.288	326.347	419.966	367.877	419.417
sp|P62328|TYB4_HUMAN	Thymosin beta-4 OS=Homo sapiens OX=9606 GN=TMSB4X PE=1 SV=2	0.909695	9052.16	8433	1.07342	11515.8	2722.11	11685.7	2245.17	14735.8	11408.4	12717.2	13538.4	6508.42	4543.37	4857.58
sp|Q02878|RL6_HUMAN	60S ribosomal protein L6 OS=Homo sapiens OX=9606 GN=RPL6 PE=1 SV=3	0.911484	4854.57	4801.85	1.01098	4395.38	4869.82	4139.94	4538.04	4840.92	6343.35	4073.92	4961.9	4149.66	5873.33	4950.42
sp|O60711|LPXN_HUMAN	Leupaxin OS=Homo sapiens OX=9606 GN=LPXN PE=1 SV=1	0.9135	362.707	311.454	1.16456	862.023	390.936	157.854	336.368	134.398	294.66	248.026	216.847	493.118	427.468	171.813
sp|Q9UL46|PSME2_HUMAN	Proteasome activator complex subunit 2 OS=Homo sapiens OX=9606 GN=PSME2 PE=1 SV=4	0.920763	261.235	251.202	1.03994	101.621	248.212	486.166	415.187	179.721	136.502	88.1686	128.66	334.548	410.38	294.254
sp|A3KN83|SBNO1_HUMAN;sp|Q9Y2G9|SBNO2_HUMAN	Protein strawberry notch homolog 1 OS=Homo sapiens OX=9606 GN=SBNO1 PE=1 SV=1	0.922408	76.8808	72.7774	1.05638	38.5548	27.3773	103.799	121.219	83.571	86.7632	120.023	62.0219	31.3353	52.2743	98.232
sp|P13647|K2C5_HUMAN	Keratin, type II cytoskeletal 5 OS=Homo sapiens OX=9606 GN=KRT5 PE=1 SV=3	0.926132	1159.91	503.697	2.3028	218.842	231.823	873.975	325.273	5047.14	262.411	684.953	400.429	359.587	579.053	494.462
sp|P16188|1A30_HUMAN;sp|P16189|1A31_HUMAN	HLA class I histocompatibility antigen, A-30 alpha chain OS=Homo sapiens OX=9606 GN=HLA-A PE=1 SV=2	0.926426	282.877	225.135	1.25647	65.2448	70.0438	41.8062	78.8539	33.1047	1408.21	36.6921	69.2537	87.9823	55.4819	876.266
sp|P02792|FRIL_HUMAN	Ferritin light chain OS=Homo sapiens OX=9606 GN=FTL PE=1 SV=2	0.931803	4890.16	3352.99	1.45845	1705.44	1558.3	17391.8	2038.2	3140.15	3507.04	2610.11	4181.63	3662.79	2730.74	3579.65
sp|P63313|TYB10_HUMAN	Thymosin beta-10 OS=Homo sapiens OX=9606 GN=TMSB10 PE=1 SV=2	0.932991	2573.93	2416.43	1.06518	3281.13	2304.08	4220.69	710.372	2339.88	2587.45	1519.38	1890.56	2796.12	2707.58	3168.5
sp|P17931|LEG3_HUMAN	Galectin-3 OS=Homo sapiens OX=9606 GN=LGALS3 PE=1 SV=5	0.934933	484.64	476.353	1.0174	437.244	547.772	750.425	468.853	348	355.543	361.815	582.027	435.838	659.704	342.379
sp|Q14980|NUMA1_HUMAN	Nuclear mitotic apparatus protein 1 OS=Homo sapiens OX=9606 GN=NUMA1 PE=1 SV=2	0.941972	264.774	254.977	1.03842	368.098	337.632	142.47	208.416	352.472	179.553	198.642	190.786	417.601	234.347	233.508
sp|P50402|EMD_HUMAN	Emerin OS=Homo sapiens OX=9606 GN=EMD PE=1 SV=1	0.952889	76.621	60.06	1.27574	7.52871	12.1816	85.6288	94.6848	185.669	74.0338	137.947	77.1997	13.6942	42.6428	28.8159
sp|P11413|G6PD_HUMAN	Glucose-6-phosphate 1-dehydrogenase OS=Homo sapiens OX=9606 GN=G6PD PE=1 SV=4	0.953228	213.27	185.895	1.14726	48.2088	72.1194	403.533	262.475	285.136	208.148	334.658	178.037	61.9563	201.961	152.864
sp|P28288|ABCD3_HUMAN	ATP-binding cassette sub-family D member 3 OS=Homo sapiens OX=9606 GN=ABCD3 PE=1 SV=1	0.955271	49.0378	17.6181	2.78338	8.67097	170.476	22.3245	81.2144	0	11.5407	13.2716	14.0367	25.1592	24.4317	11.1912
sp|P0DOX5|IGG1_HUMAN;sp|P01857|IGHG1_HUMAN	Immunoglobulin gamma-1 heavy chain OS=Homo sapiens OX=9606 PE=1 SV=1	0.956043	3083.82	3040.96	1.0141	2008.15	1425.26	4277.1	3020.66	4577.24	3194.53	3923.12	2333.35	1740.06	3129.75	4078.52
sp|Q5JTV8|TOIP1_HUMAN	Torsin-1A-interacting protein 1 OS=Homo sapiens OX=9606 GN=TOR1AIP1 PE=1 SV=2	0.960539	326.436	318.65	1.02444	501.84	203.245	313.363	198.342	337.966	403.86	210.412	212.386	385.9	394.4	390.149
sp|P16403|H12_HUMAN	Histone H1.2 OS=Homo sapiens OX=9606 GN=HIST1H1C PE=1 SV=2	0.961397	4542.73	4237.64	1.072	8795.56	1534.28	5048.38	2507.51	2839.04	6531.6	7300.15	5016.82	3045.09	2277.95	3548.17
sp|Q04941|PLP2_HUMAN	Proteolipid protein 2 OS=Homo sapiens OX=9606 GN=PLP2 PE=1 SV=1	0.961511	788.415	655.572	1.20264	308.495	200.939	914.706	937.48	1387.79	981.083	967.17	546.756	447.575	637.364	678.997
sp|Q14195|DPYL3_HUMAN	Dihydropyrimidinase-related protein 3 OS=Homo sapiens OX=9606 GN=DPYSL3 PE=1 SV=1	0.965129	472.549	373.991	1.26353	231.547	48.0615	615.588	927.333	249.26	763.506	203.104	129.31	437.488	413.647	686.407
sp|Q99459|CDC5L_HUMAN	Cell division cycle 5-like protein OS=Homo sapiens OX=9606 GN=CDC5L PE=1 SV=2	0.965761	585.387	545.989	1.07216	302.501	394.731	491.889	688.804	1302.72	331.673	681.093	583.615	293.52	757.671	414.046
sp|P62753|RS6_HUMAN	40S ribosomal protein S6 OS=Homo sapiens OX=9606 GN=RPS6 PE=1 SV=1	0.972243	1521.47	1519.35	1.0014	1543.59	1956.57	1140.27	1435.48	1480.58	1572.36	1256.98	1505.28	1231.8	1952.79	1649.88
sp|P01871|IGHM_HUMAN;sp|P0DOX6|IGM_HUMAN	Immunoglobulin heavy constant mu OS=Homo sapiens OX=9606 GN=IGHM PE=1 SV=4	0.973021	3253.62	1856.51	1.75254	451.017	1600.75	780.857	10992	4341.45	1355.64	1319.25	2666.62	1616.24	1416.96	2263.5
sp|Q9P0J0|NDUAD_HUMAN	NADH dehydrogenase [ubiquinone] 1 alpha subcomplex subunit 13 OS=Homo sapiens OX=9606 GN=NDUFA13 PE=1 SV=3	0.973799	103.556	75.6464	1.36895	5.19398	139.587	69.0479	178.273	134.075	95.1581	63.6453	34.7352	90.298	134.245	55.3085
sp|Q16881|TRXR1_HUMAN	Thioredoxin reductase 1, cytoplasmic OS=Homo sapiens OX=9606 GN=TXNRD1 PE=1 SV=3	0.974865	233.971	227.954	1.02639	91.166	299.066	269.955	306.699	121.146	315.79	254.483	183.001	354.23	92.4856	255.57
sp|Q9UHX1|PUF60_HUMAN	Poly(U)-binding-splicing factor PUF60 OS=Homo sapiens OX=9606 GN=PUF60 PE=1 SV=1	0.981155	634.307	606.216	1.04634	937.434	983.511	428.843	474.368	579.137	402.552	502.304	518.824	532.207	784.48	693.268
sp|P0CG22|DR4L1_HUMAN;sp|Q6PKH6|DR4L2_HUMAN;sp|Q9BTZ2|DHRS4_HUMAN	Putative dehydrogenase/reductase SDR family member 4-like 1 OS=Homo sapiens OX=9606 GN=DHRS4L1 PE=5 SV=1	0.983899	76.7529	74.2026	1.03437	43.9561	98.203	113.774	53.1873	98.8867	52.5098	62.3829	106.689	64.5618	83.3578	54.0217
sp|P38606|VATA_HUMAN	V-type proton ATPase catalytic subunit A OS=Homo sapiens OX=9606 GN=ATP6V1A PE=1 SV=2	0.989554	340.58	323.911	1.05146	180.408	285.906	538.334	339.293	237.58	461.961	260.902	248.525	354.174	321.142	434.811
sp|Q13409|DC1I2_HUMAN	Cytoplasmic dynein 1 intermediate chain 2 OS=Homo sapiens OX=9606 GN=DYNC1I2 PE=1 SV=3	0.993872	455.181	445.077	1.0227	220.806	608.994	549.892	338.696	316.31	696.391	306.057	275.466	419.803	604.645	619.416
sp|Q9UBR2|CATZ_HUMAN	Cathepsin Z OS=Homo sapiens OX=9606 GN=CTSZ PE=1 SV=1	0.997162	398.021	376.894	1.05606	192.882	189.479	624.044	534.534	395.834	451.353	563.875	329.769	215.668	377.014	398.146
sp|A0A075B6P5|KV228_HUMAN;sp|A0A087WW87|KV240_HUMAN;sp|P01614|KVD40_HUMAN;sp|P01615|KVD28_HUMAN	Immunoglobulin kappa variable 2-28 OS=Homo sapiens OX=9606 GN=IGKV2-28 PE=3 SV=1	0.998865	802.434	600.339	1.33663	147.637	162.479	1168.96	1238.66	1604.91	491.95	296.076	495.652	432.842	868.935	908.19
sp|P15121|ALDR_HUMAN	Aldose reductase OS=Homo sapiens OX=9606 GN=AKR1B1 PE=1 SV=3	0.999154	378.548	324.396	1.16693	96.3297	182.241	746.852	599.654	271.484	374.73	508.244	255.125	187.243	404.806	266.565
sp|Q13283|G3BP1_HUMAN	Ras GTPase-activating protein-binding protein 1 OS=Homo sapiens OX=9606 GN=G3BP1 PE=1 SV=1	0.99945	461.676	460.523	1.0025	294.347	247.274	438.352	826.292	543.48	420.311	683.664	393.07	200.487	536.235	489.16
